# Supplementary material for: 5-Bromo-N 3-[(E)-(6-bromo­pyridin-2-yl)methyl­idene]pyridine-3,4-diamine
Source: Acta Crystallogr Sect E Struct Rep Online. 2011 Nov 23;67(Pt 12):o3402. doi: 10.1107/S1600536811047702 (PMC3239041; doi:10.1107/S1600536811047702)
Supplement: Supplementary file 1 [file e-67-o3402-sup1.cif]

##############################################################################
#                                                                            #
# This CIF contains the data in a paper accepted for publication in          #
# Acta Crystallographica Section E. It conforms to the requirements of       #
# Notes for Authors for Acta Crystallographica Section E, and has been       #
# peer reviewed under the auspices of the IUCr Commission on Journals.       #
#                                                                            #
# Full details of the Crystallographic Information File format               #
# are given in the paper "The Crystallographic Information File (CIF):       #
# a New Standard Archive File for Crystallography" by S. R. Hall, F. H.      #
# Allen and I. D. Brown [Acta Cryst. (1991), A47, 655-685].                  #
#                                                                            #
# The current version of the core CIF dictionary is obtainable from          #
# ftp://ftp.iucr.org/pub/cif_core.dic.                                       #
#                                                                            #
# Software is freely available for graphical display of the structure(s)     #
# in this CIF. For information consult the CIF software page                 #
# http://www.iucr.org/resources/cif/software.                                #
#                                                                            #
# This file may be used for bona fide research purposes within the           #
# scientific community so long as proper attribution is given to the journal # 
# article from which it was obtained.                                        #
#                                                                            #
##############################################################################
data_I
_audit_creation_method     SHELXL-97
_chemical_name_systematic
;
5-bromo-<i>N</i>^3^-[(<i>E</i>)-(6-bromopyridin-2-yl)methylidene]pyridine-
3,4-diamine
;
_chemical_name_common     ?
_chemical_formula_moiety     'C11 H8 Br2 N4'
_chemical_formula_sum     'C11 H8 Br2 N4'
_chemical_formula_iupac     'C11 H8 Br2 N4'
_chemical_formula_weight     356.03
_chemical_melting_point     ?
_symmetry_cell_setting     monoclinic
_symmetry_space_group_name_H-M     'C c'
loop_
    _symmetry_equiv_pos_as_xyz
    'x, y, z'
    'x, -y, z+1/2'
    'x+1/2, y+1/2, z'
    'x+1/2, -y+1/2, z+1/2'
_cell_length_a     24.941(2)
_cell_length_b     3.8306(6)
_cell_length_c     15.0868(14)
_cell_angle_alpha     90.00
_cell_angle_beta     126.116(14)
_cell_angle_gamma     90.00
_cell_volume     1164.4(2)
_cell_formula_units_Z     4
_cell_measurement_reflns_used     2086
_cell_measurement_theta_min     1.7
_cell_measurement_theta_max     27.9
_cell_measurement_temperature     113(2)
_exptl_crystal_description     Prism
_exptl_crystal_colour     Colorless
_exptl_crystal_size_max     0.20
_exptl_crystal_size_mid     0.18
_exptl_crystal_size_min     0.12
_exptl_crystal_density_diffrn     2.031
_exptl_crystal_density_meas     ?
_exptl_crystal_density_method     'not measured'
_exptl_crystal_F_000     688
_exptl_absorpt_coefficient_mu     6.943
_exptl_absorpt_correction_type     multi-scan
_exptl_absorpt_process_details     '(CrystalClear; Rigaku/MSC, 2002)'
_exptl_absorpt_correction_T_min     0.3373
_exptl_absorpt_correction_T_max     0.4896
_exptl_special_details
;
;
_diffrn_ambient_temperature     113(2)
_diffrn_radiation_type     MoK\a
_diffrn_radiation_wavelength     0.71073
_diffrn_radiation_source     'rotating anode'
_diffrn_radiation_monochromator     multilayer
_diffrn_measurement_device_type     'Rigaku Saturn 724CCD'
_diffrn_measurement_method     '\w scans'
_diffrn_detector_area_resol_mean     14.22
_diffrn_reflns_number     5047
_diffrn_reflns_av_R_equivalents     0.0459
_diffrn_reflns_av_sigmaI/netI     0.0871
_diffrn_reflns_theta_min     2.02
_diffrn_reflns_theta_max     26.36
_diffrn_reflns_theta_full     26.36
_diffrn_measured_fraction_theta_max     0.993
_diffrn_measured_fraction_theta_full     0.993
_diffrn_reflns_limit_h_min     -30
_diffrn_reflns_limit_h_max     29
_diffrn_reflns_limit_k_min     -4
_diffrn_reflns_limit_k_max     4
_diffrn_reflns_limit_l_min     -18
_diffrn_reflns_limit_l_max     18
_diffrn_standards_number     0
_diffrn_standards_interval_count     0
_diffrn_standards_interval_time     0
_diffrn_standards_decay_%     0
_refine_special_details
;
Refinement of <i>F</i>^2^ against ALL reflections. The weighted <i>R</i>-factor
<i>wR</i> and goodness of fit <i>S</i> are based on <i>F</i>^2^, conventional
<i>R</i>-factors <i>R</i> are based on <i>F</i>, with <i>F</i> set to zero for
negative <i>F</i>^2^. The threshold expression of <i>F</i>^2^ >
\s(<i>F</i>^2^) is used only for calculating <i>R</i>-factors(gt)<i>etc</i>.
and is not relevant to the choice of reflections for refinement.
<i>R</i>-factors based on <i>F</i>^2^ are statistically about twice as large
as those based on <i>F</i>, and <i>R</i>-factors based on ALL data will be
even larger.
;
_reflns_number_total     2282
_reflns_number_gt     2070
_reflns_threshold_expression     I>2sigma(I)
_refine_ls_structure_factor_coef     Fsqd
_refine_ls_matrix_type     full
_refine_ls_R_factor_all     0.0312
_refine_ls_R_factor_gt     0.0292
_refine_ls_wR_factor_gt     0.0544
_refine_ls_wR_factor_ref     0.0546
_refine_ls_goodness_of_fit_ref     0.886
_refine_ls_restrained_S_all     0.879
_refine_ls_number_reflns     2282
_refine_ls_number_parameters     118
_refine_ls_number_restraints     38
_refine_ls_hydrogen_treatment     constr
_refine_ls_weighting_scheme     calc
_refine_ls_weighting_details
         'calc w=1/[\s^2^(Fo^2^)+(0.0000P)^2^+0.0000P] where P=(Fo^2^+2Fc^2^)/3'
_atom_sites_solution_hydrogens     geom
_atom_sites_solution_primary     direct
_atom_sites_solution_secondary     difmap
_refine_ls_shift/su_max     0.000
_refine_ls_shift/su_mean     0.000
_refine_diff_density_max     0.451
_refine_diff_density_min     -0.627
_refine_ls_extinction_method     'SHELXL97 (Sheldrick, 2008)'
_refine_ls_extinction_coef     0.00177(14)
_refine_ls_extinction_expression
                                  'Fc^*^=kFc[1+0.001xFc^2^\l^3^/sin(2\q)]^-1/4^'
_refine_ls_abs_structure_details     'Flack (1983), <b>1093 Friedel pairs</b>'
_refine_ls_abs_structure_Flack     0.002(12)
loop_
    _atom_type_symbol
    _atom_type_description
    _atom_type_scat_dispersion_real
    _atom_type_scat_dispersion_imag
    _atom_type_scat_source
    'C' 'C' 0.0033 0.0016
                         'International Tables Vol C Tables 4.2.6.8 and 6.1.1.4'
    'H' 'H' 0.0000 0.0000
                         'International Tables Vol C Tables 4.2.6.8 and 6.1.1.4'
    'N' 'N' 0.0061 0.0033
                         'International Tables Vol C Tables 4.2.6.8 and 6.1.1.4'
    'Br' 'Br' -0.2901 2.4595
                         'International Tables Vol C Tables 4.2.6.8 and 6.1.1.4'
_computing_data_collection     'CrystalClear (Rigaku/MSC, 2002)'
_computing_cell_refinement     'CrystalClear (Rigaku/MSC, 2002)'
_computing_data_reduction     'CrystalClear (Rigaku/MSC, 2002)'
_computing_structure_solution     'SHELXS97 (Sheldrick, 2008)'
_computing_structure_refinement     'SHELXL97 (Sheldrick, 2008)'
_computing_molecular_graphics     'DIAMOND (Crystal Impact, 2009)'
_computing_publication_material     'CrystalStructure (Rigaku/MSC, 2006)'
loop_
    _atom_site_type_symbol
    _atom_site_label
    _atom_site_fract_x
    _atom_site_fract_y
    _atom_site_fract_z
    _atom_site_U_iso_or_equiv
    _atom_site_adp_type
    _atom_site_calc_flag
    _atom_site_refinement_flags
    _atom_site_occupancy
    _atom_site_symmetry_multiplicity
    _atom_site_disorder_assembly
    _atom_site_disorder_group
    Br Br1 -0.32411(2) -1.16292(13) -0.65216(3) 0.01513(13) Uani d . 1 1 . .
    Br Br2 -0.60799(2) 0.03838(13) -0.34064(3) 0.01849(14) Uani d . 1 1 . .
    C C6 -0.4590(3) -0.6690(12) -0.5248(4) 0.0102(6) Uani d U 1 1 . .
    H H6 -0.4959 -0.7657 -0.5913 0.012 Uiso calc R 1 1 . .
    C C1 -0.3284(3) -0.9595(12) -0.5398(4) 0.0102(7) Uani d U 1 1 . .
    C C9 -0.5986(3) -0.1427(11) -0.4469(4) 0.0102(6) Uani d U 1 1 . .
    N N2 -0.4692(2) -0.4839(10) -0.4673(3) 0.0102(6) Uani d . 1 1 . .
    C C4 -0.3354(3) -0.6323(13) -0.3902(4) 0.0117(12) Uani d . 1 1 . .
    H H4 -0.3393 -0.5114 -0.3393 0.014 Uiso calc R 1 1 . .
    C C5 -0.3928(3) -0.7397(13) -0.4927(4) 0.0102(7) Uani d U 1 1 . .
    C C8 -0.5367(3) -0.2611(13) -0.4152(4) 0.0102(6) Uani d U 1 1 . .
    N N1 -0.3883(2) -0.9064(10) -0.5679(3) 0.0102(10) Uani d . 1 1 . .
    N N3 -0.6504(2) -0.2897(11) -0.6358(3) 0.0160(11) Uani d . 1 1 . .
    C C2 -0.2699(3) -0.8765(12) -0.4417(4) 0.0102(7) Uani d . 1 1 . .
    H H2 -0.2282 -0.9341 -0.4266 0.012 Uiso calc R 1 1 . .
    C C10 -0.6531(3) -0.1634(12) -0.5552(4) 0.0102(6) Uani d . 1 1 . .
    H H10 -0.6947 -0.0846 -0.5738 0.012 Uiso calc R 1 1 . .
    N N4 -0.4818(2) -0.2585(10) -0.3118(3) 0.0156(10) Uani d . 1 1 . .
    H H4A -0.4834 -0.1785 -0.2587 0.019 Uiso calc R 1 1 . .
    H H4B -0.4441 -0.3367 -0.2969 0.019 Uiso calc R 1 1 . .
    C C3 -0.2743(3) -0.7040(13) -0.3652(4) 0.0136(12) Uani d . 1 1 . .
    H H3 -0.2353 -0.6368 -0.2963 0.016 Uiso calc R 1 1 . .
    C C11 -0.5907(3) -0.3985(12) -0.6050(4) 0.0127(13) Uani d . 1 1 . .
    H H11 -0.5878 -0.4893 -0.6606 0.015 Uiso calc R 1 1 . .
    C C7 -0.5329(3) -0.3906(12) -0.4994(4) 0.0102(6) Uani d U 1 1 . .
loop_
    _atom_site_aniso_label
    _atom_site_aniso_U_11
    _atom_site_aniso_U_22
    _atom_site_aniso_U_33
    _atom_site_aniso_U_12
    _atom_site_aniso_U_13
    _atom_site_aniso_U_23
    Br1 0.0168(3) 0.0139(3) 0.0191(3) 0.0022(2) 0.0129(2) -0.0024(2)
    Br2 0.0207(3) 0.0179(3) 0.0219(3) 0.0026(3) 0.0153(3) -0.0004(3)
    C6 0.0118(15) 0.0111(14) 0.0086(13) -0.0005(15) 0.0064(12) 0.0002(13)
    C1 0.0100(17) 0.0077(15) 0.0135(17) -0.0007(12) 0.0073(14) 0.0026(12)
    C9 0.0122(15) 0.0052(13) 0.0154(14) -0.0006(10) 0.0094(12) 0.0015(10)
    N2 0.0118(15) 0.0111(14) 0.0086(13) -0.0005(15) 0.0064(12) 0.0002(13)
    C4 0.018(3) 0.010(3) 0.010(3) 0.001(2) 0.010(3) 0.002(2)
    C5 0.0100(17) 0.0077(15) 0.0135(17) -0.0007(12) 0.0073(14) 0.0026(12)
    C8 0.0122(15) 0.0052(13) 0.0154(14) -0.0006(10) 0.0094(12) 0.0015(10)
    N1 0.013(3) 0.008(2) 0.008(2) -0.0011(18) 0.006(2) 0.0017(17)
    N3 0.009(3) 0.023(3) 0.012(2) 0.003(2) 0.004(2) 0.0014(19)
    C2 0.0100(17) 0.0077(15) 0.0135(17) -0.0007(12) 0.0073(14) 0.0026(12)
    C10 0.0122(15) 0.0052(13) 0.0154(14) -0.0006(10) 0.0094(12) 0.0015(10)
    N4 0.005(2) 0.031(3) 0.010(2) 0.0035(19) 0.004(2) -0.0036(18)
    C3 0.008(3) 0.017(3) 0.008(3) -0.003(2) 0.000(2) 0.004(2)
    C11 0.016(3) 0.011(3) 0.012(3) 0.002(2) 0.009(3) 0.000(2)
    C7 0.0122(15) 0.0052(13) 0.0154(14) -0.0006(10) 0.0094(12) 0.0015(10)
_geom_special_details
;
All e.s.d.'s (except the e.s.d. in the dihedral angle between two l.s. planes)
are estimated using the full covariance matrix. The cell e.s.d.'s are taken
into account individually in the estimation of e.s.d.'s in distances, angles
and torsion angles; correlations between e.s.d.'s in cell parameters are only
used when they are defined by crystal symmetry. An approximate (isotropic)
treatment of cell e.s.d.'s is used for estimating e.s.d.'s involving l.s.
planes.
;
loop_
    _geom_bond_atom_site_label_1
    _geom_bond_atom_site_label_2
    _geom_bond_site_symmetry_2
    _geom_bond_distance
    _geom_bond_publ_flag
    Br1 C1 . 1.925(5) ?
    Br2 C9 . 1.884(5) ?
    C6 N2 . 1.256(5) ?
    C6 C5 . 1.447(7) ?
    C6 H6 . 0.9500 ?
    C1 N1 . 1.305(7) ?
    C1 C2 . 1.370(7) ?
    C9 C10 . 1.380(6) ?
    C9 C8 . 1.397(7) ?
    N2 C7 . 1.407(7) ?
    C4 C3 . 1.363(7) ?
    C4 C5 . 1.414(7) ?
    C4 H4 . 0.9500 ?
    C5 N1 . 1.363(6) ?
    C8 N4 . 1.337(6) ?
    C8 C7 . 1.418(7) ?
    N3 C11 . 1.339(6) ?
    N3 C10 . 1.347(5) ?
    C2 C3 . 1.389(7) ?
    C2 H2 . 0.9500 ?
    C10 H10 . 0.9500 ?
    N4 H4A . 0.8800 ?
    N4 H4B . 0.8800 ?
    C3 H3 . 0.9500 ?
    C11 C7 . 1.382(7) ?
    C11 H11 . 0.9500 ?
loop_
    _geom_angle_atom_site_label_1
    _geom_angle_atom_site_label_2
    _geom_angle_atom_site_label_3
    _geom_angle_site_symmetry_1
    _geom_angle_site_symmetry_3
    _geom_angle
    _geom_angle_publ_flag
    N2 C6 C5 . . 122.0(4) ?
    N2 C6 H6 . . 119.0 ?
    C5 C6 H6 . . 119.0 ?
    N1 C1 C2 . . 127.0(5) ?
    N1 C1 Br1 . . 115.1(4) ?
    C2 C1 Br1 . . 117.9(4) ?
    C10 C9 C8 . . 120.4(5) ?
    C10 C9 Br2 . . 119.9(4) ?
    C8 C9 Br2 . . 119.6(4) ?
    C6 N2 C7 . . 123.5(4) ?
    C3 C4 C5 . . 119.4(5) ?
    C3 C4 H4 . . 120.3 ?
    C5 C4 H4 . . 120.3 ?
    N1 C5 C4 . . 121.3(5) ?
    N1 C5 C6 . . 116.6(5) ?
    C4 C5 C6 . . 122.1(5) ?
    N4 C8 C9 . . 124.2(5) ?
    N4 C8 C7 . . 119.0(5) ?
    C9 C8 C7 . . 116.8(5) ?
    C1 N1 C5 . . 116.2(4) ?
    C11 N3 C10 . . 115.9(5) ?
    C1 C2 C3 . . 116.9(5) ?
    C1 C2 H2 . . 121.6 ?
    C3 C2 H2 . . 121.6 ?
    N3 C10 C9 . . 123.4(5) ?
    N3 C10 H10 . . 118.3 ?
    C9 C10 H10 . . 118.3 ?
    C8 N4 H4A . . 120.0 ?
    C8 N4 H4B . . 120.0 ?
    H4A N4 H4B . . 120.0 ?
    C4 C3 C2 . . 119.2(5) ?
    C4 C3 H3 . . 120.4 ?
    C2 C3 H3 . . 120.4 ?
    N3 C11 C7 . . 125.8(5) ?
    N3 C11 H11 . . 117.1 ?
    C7 C11 H11 . . 117.1 ?
    C11 C7 N2 . . 126.2(5) ?
    C11 C7 C8 . . 117.7(5) ?
    N2 C7 C8 . . 116.0(5) ?
loop_
    _geom_torsion_atom_site_label_1
    _geom_torsion_atom_site_label_2
    _geom_torsion_atom_site_label_3
    _geom_torsion_atom_site_label_4
    _geom_torsion_site_symmetry_1
    _geom_torsion_site_symmetry_2
    _geom_torsion_site_symmetry_3
    _geom_torsion_site_symmetry_4
    _geom_torsion
    _geom_torsion_publ_flag
    C5 C6 N2 C7 . . . . 175.6(5) ?
    C3 C4 C5 N1 . . . . -1.5(7) ?
    C3 C4 C5 C6 . . . . -179.4(4) ?
    N2 C6 C5 N1 . . . . -172.0(4) ?
    N2 C6 C5 C4 . . . . 6.0(7) ?
    C10 C9 C8 N4 . . . . -178.3(4) ?
    Br2 C9 C8 N4 . . . . 0.6(7) ?
    C10 C9 C8 C7 . . . . 1.8(7) ?
    Br2 C9 C8 C7 . . . . -179.3(3) ?
    C2 C1 N1 C5 . . . . 2.4(7) ?
    Br1 C1 N1 C5 . . . . -175.4(3) ?
    C4 C5 N1 C1 . . . . -0.1(7) ?
    C6 C5 N1 C1 . . . . 177.9(4) ?
    N1 C1 C2 C3 . . . . -2.9(7) ?
    Br1 C1 C2 C3 . . . . 174.9(3) ?
    C11 N3 C10 C9 . . . . 0.3(7) ?
    C8 C9 C10 N3 . . . . -1.1(7) ?
    Br2 C9 C10 N3 . . . . -180.0(4) ?
    C5 C4 C3 C2 . . . . 1.0(7) ?
    C1 C2 C3 C4 . . . . 1.0(7) ?
    C10 N3 C11 C7 . . . . -0.2(8) ?
    N3 C11 C7 N2 . . . . -175.7(5) ?
    N3 C11 C7 C8 . . . . 1.0(8) ?
    C6 N2 C7 C11 . . . . -19.0(8) ?
    C6 N2 C7 C8 . . . . 164.2(4) ?
    N4 C8 C7 C11 . . . . 178.4(4) ?
    C9 C8 C7 C11 . . . . -1.7(7) ?
    N4 C8 C7 N2 . . . . -4.5(7) ?
    C9 C8 C7 N2 . . . . 175.4(4) ?
loop_
    _geom_hbond_atom_site_label_D
    _geom_hbond_atom_site_label_H
    _geom_hbond_atom_site_label_A
    _geom_hbond_site_symmetry_A
    _geom_hbond_distance_DH
    _geom_hbond_distance_HA
    _geom_hbond_distance_DA
    _geom_hbond_angle_DHA
    N4 H4B N2 . 0.88 2.33 2.686(6) 104.4
    N4 H4A N1 2_545 0.88 2.44 3.043(5) 125.9
data_global
_journal_date_recd_electronic     2011-10-02
_journal_date_accepted     2011-11-10
_journal_name_full     'Acta Crystallographica, Section E'
_journal_year     2011
_journal_volume     67
_journal_issue     12
_journal_page_first     o3402
_journal_page_last     o3402
_journal_paper_category     QO
_journal_coeditor_code     LD2030
_publ_contact_author_name     'Dr. Mingjian Cai'
_publ_contact_author_address
;
Department of Chemistry,Tangshan Normal University
Tangshan 063000
People's Republic of China
;
_publ_contact_author_email     cmj_1237@yahoo.com.cn
_publ_contact_author_fax     '86 0315 3863122'
_publ_contact_author_phone     '86 0315 3863122'
_publ_section_title
;\
5-Bromo-<i>N</i>^3^-[(<i>E</i>)-(6-bromopyridin-2-yl)methylidene]pyridine-3,4-\
diamine
;
loop_
    _publ_author_name
    _publ_author_footnote
    _publ_author_address
    'Mingjian Cai' .
; Department of Chemistry, Tangshan Normal University
  Tangshan 063000
  People's Republic of China
;
