# Supplementary material for: 5-Bromo-N 3-[(E)-(6-bromo­pyridin-2-yl)methyl­idene]pyridine-3,4-diamine
Source: Acta Crystallogr Sect E Struct Rep Online. 2011 Nov 23;67(Pt 12):o3402. doi: 10.1107/S1600536811047702 (PMC3239041; doi:10.1107/S1600536811047702)
Supplement: Supplementary file 2 [file e-67-o3402-Isup2.hkl]

# 
# h,k,l, Fc-squared, Fo-squared, sigma(Fo-squared) and status flag 
# 
data_I
_shelx_title ' shelx in Cc' 
_shelx_refln_list_code          4 
_shelx_F_calc_maximum      250.62 
_exptl_crystal_F_000       688.00 
_reflns_d_resolution_high  0.8002 
 
loop_ 
 _symmetry_equiv_pos_as_xyz 
 'x, y, z' 
 'x, -y, z+1/2' 
 'x+1/2, y+1/2, z' 
 'x+1/2, -y+1/2, z+1/2' 
 
_cell_length_a    24.9409 
_cell_length_b     3.8306 
_cell_length_c    15.0868 
_cell_angle_alpha  90.000 
_cell_angle_beta  126.116 
_cell_angle_gamma  90.000 
 
_shelx_F_squared_multiplier     1.000 
 
loop_ 
 _refln_index_h 
 _refln_index_k 
 _refln_index_l 
 _refln_F_squared_calc 
 _refln_F_squared_meas 
 _refln_F_squared_sigma 
 _refln_observed_status 
  12   0 -18    10056.46     8481.46    575.28 o 
  14   0 -18      119.80      133.63    491.89 o 
  13   1 -18     1424.46     1314.19    389.26 o 
  15   1 -18     2811.83     2565.30    621.14 o 
  17   1 -18      458.66      343.98    621.79 o 
  19   1 -18     3137.62     3196.77    537.96 o 
  21   1 -18     1078.50      846.92    210.20 o 
   9   1 -17     1537.81     1220.39    242.11 o 
  11   1 -17     1775.23     1664.63    400.60 o 
  13   1 -17      978.17      919.62    308.17 o 
  15   1 -17     2218.39     1923.63    476.17 o 
  17   1 -17      811.20      654.73    241.06 o 
  19   1 -17     2019.17     1823.95    369.38 o 
  21   1 -17      866.34      707.48    202.81 o 
  23   1 -17     1473.72     1272.57    285.49 o 
  14   2 -17     1390.98     1346.20    405.77 o 
  16   2 -17     1127.30     1066.81    356.82 o 
  18   2 -17     2513.31     2495.97    589.35 o 
   4   0 -16     2886.93     2836.58    547.65 o 
   6   0 -16     2494.43     2286.49    526.91 o 
   8   0 -16     6788.43     6024.88    970.72 o 
  10   0 -16     6059.50     5236.81   1210.42 o 
  12   0 -16     1028.37      816.70    309.96 o 
  14   0 -16     9833.86     8902.80   1048.65 o 
  16   0 -16       85.44      132.91    358.12 o 
  18   0 -16     4545.19     4749.16    614.90 o 
   5   1 -16      203.81      139.06    303.05 o 
   7   1 -16     3817.92     3495.58    456.11 o 
   9   1 -16     1797.27     1455.95    251.17 o 
  11   1 -16     6117.63     5685.68    662.81 o 
  13   1 -16     2415.59     2157.02    462.54 o 
  15   1 -16     1915.37     2032.50    427.87 o 
  17   1 -16     5098.76     4958.14    797.18 o 
  19   1 -16     1116.69     1098.46    475.24 o 
  21   1 -16     4733.22     4771.84    738.41 o 
  23   1 -16      406.60      405.48    190.76 o 
  25   1 -16     8471.06     8258.62    482.06 o 
   8   2 -16      707.69      685.08    298.19 o 
  10   2 -16     1594.04     1466.19    415.24 o 
  12   2 -16     1016.72      830.91    306.08 o 
  14   2 -16      273.59      245.30    637.29 o 
  16   2 -16     3062.95     2934.97    556.77 o 
  18   2 -16      302.81      367.59    211.86 o 
  20   2 -16     2366.91     2495.26    478.11 o 
  22   2 -16      933.99      999.93    407.78 o 
   1   1 -15      367.42      289.73    207.75 o 
   3   1 -15     1429.68     1411.79    274.75 o 
   5   1 -15      803.53      743.75    215.83 o 
   7   1 -15     1362.00     1269.19    243.51 o 
   9   1 -15      120.16       95.78    227.53 o 
  11   1 -15     2482.48     2111.90    266.97 o 
  13   1 -15     2631.40     2322.27    278.88 o 
  15   1 -15      896.59      857.61    307.52 o 
  17   1 -15     6173.91     5955.85    814.84 o 
  19   1 -15     1162.65     1092.58    336.44 o 
  21   1 -15     2646.50     2746.15    488.80 o 
  23   1 -15      809.86      839.53    254.77 o 
  25   1 -15     1059.83     1118.63    302.86 o 
   4   2 -15     1411.11     1133.74    261.24 o 
   6   2 -15     3168.61     2963.32    632.26 o 
   8   2 -15     1455.51     1025.90    498.06 o 
  10   2 -15     5465.55     5037.02    877.42 o 
  12   2 -15       52.20       72.27    160.33 o 
  14   2 -15     5261.22     4624.00    942.94 o 
  16   2 -15     1898.79     1645.18    990.24 o 
  18   2 -15     2115.02     2132.55    475.17 o 
  20   2 -15     2753.53     3144.17    595.38 o 
  22   2 -15     1397.54     1420.12    371.11 o 
  24   2 -15     2270.77     2464.61    749.46 o 
  -2   0 -14     2403.43     2612.02    551.02 o 
   0   0 -14     1076.13     1159.53    372.33 o 
   2   0 -14     9338.73     9395.41   1666.21 o 
   4   0 -14      267.66      254.48    182.14 o 
   6   0 -14     2710.31     2903.25    449.98 o 
   8   0 -14     8840.97     8656.07    870.17 o 
  10   0 -14     5531.85     5465.61    484.43 o 
  12   0 -14     6852.95     6667.48    525.19 o 
  14   0 -14     3725.30     3170.51    346.42 o 
  16   0 -14    12655.07    11358.66    834.29 o 
  18   0 -14      755.70      616.55    151.07 o 
  20   0 -14    11248.09    10834.26   1041.69 o 
  22   0 -14     5457.71     5187.15    484.93 o 
  -1   1 -14     3414.08     3113.37    403.94 o 
   1   1 -14      462.14      477.47    224.69 o 
   3   1 -14     1698.84     1759.30    331.33 o 
   5   1 -14     3265.42     3154.33    385.16 o 
   7   1 -14     1516.64     1412.82    221.17 o 
   9   1 -14     2631.98     2565.75    281.14 o 
  11   1 -14      161.99      139.66    228.49 o 
  13   1 -14     6902.80     6432.26    464.77 o 
  15   1 -14      580.33      669.73    114.69 o 
  17   1 -14     3503.27     3605.06    473.66 o 
  19   1 -14     4676.66     5085.67   1122.86 o 
  21   1 -14     1462.80     1698.00    339.67 o 
  23   1 -14     3063.78     3538.24    867.80 o 
  25   1 -14      844.64      731.73    206.83 o 
  27   1 -14     4042.03     4258.99    700.37 o 
   2   2 -14      281.01      200.64    356.16 o 
   4   2 -14     1940.36     1767.77    322.34 o 
   6   2 -14      657.82      581.84    163.54 o 
   8   2 -14     5394.57     5006.92    558.66 o 
  10   2 -14     1111.32     1211.64    359.55 o 
  12   2 -14     2927.89     2840.45    525.40 o 
  14   2 -14     3558.21     3177.83    568.18 o 
  16   2 -14     2040.33     1997.63    456.29 o 
  18   2 -14     4640.96     5235.74    970.00 o 
  20   2 -14      309.12      285.92    479.04 o 
  22   2 -14     5044.55     5485.85    918.76 o 
  24   2 -14      869.41     1006.38    286.56 o 
  26   2 -14     2534.46     2632.69    604.85 o 
   9   3 -14      357.22      347.57    808.02 o 
  11   3 -14     6982.85     5921.90    942.51 o 
  13   3 -14       89.81       72.13    193.84 o 
  15   3 -14     5292.54     5129.45    823.24 o 
  17   3 -14     1600.76     1520.02    492.32 o 
  19   3 -14     2355.20     2541.11    655.80 o 
  -3   1 -13      516.39      397.62    157.11 o 
  -1   1 -13     1728.78     1569.34    281.50 o 
   1   1 -13     1403.77     1447.14    321.47 o 
   3   1 -13     1791.52     1760.85    266.46 o 
   5   1 -13    11152.06    11120.22    753.95 o 
   7   1 -13      849.69      772.25    154.26 o 
   9   1 -13     8402.67     8019.88    514.10 o 
  11   1 -13     1714.15     1322.09    180.80 o 
  13   1 -13     1395.63     1329.56    149.31 o 
  15   1 -13     2932.08     2888.55    185.74 o 
  17   1 -13     1692.51     1778.67    305.58 o 
  19   1 -13     4371.76     4921.18    464.26 o 
  21   1 -13     3105.92     3105.20    634.70 o 
  23   1 -13     8523.39     8414.50    978.75 o 
  25   1 -13      599.57      596.60    210.78 o 
  27   1 -13     3195.61     3090.92    553.18 o 
  29   1 -13     1767.76     1566.74    423.85 o 
  -2   2 -13     1417.35     1294.46    288.60 o 
   0   2 -13      145.20       95.15    182.64 o 
   2   2 -13     3454.11     2856.39    405.23 o 
   4   2 -13     1286.87     1156.86    210.73 o 
   6   2 -13     1882.69     1693.65    314.47 o 
   8   2 -13     4391.42     3826.22    431.71 o 
  10   2 -13      437.27      421.49    230.37 o 
  12   2 -13     4388.48     4288.49    602.98 o 
  14   2 -13      106.12      118.13    181.64 o 
  16   2 -13     4510.33     4949.46    986.94 o 
  18   2 -13     1652.46     1850.65    416.03 o 
  20   2 -13     3187.69     3527.19    613.61 o 
  22   2 -13     4572.45     4562.49    761.80 o 
  24   2 -13     1198.48     1255.63    360.27 o 
  26   2 -13     5445.40     5875.61    892.78 o 
   5   3 -13     1636.21     1523.97    463.68 o 
   7   3 -13      257.30      323.24    583.18 o 
   9   3 -13      991.13      927.87    331.27 o 
  11   3 -13      775.55      656.16    304.43 o 
  13   3 -13     1210.55     1093.44    380.51 o 
  15   3 -13     1221.46     1378.64    429.67 o 
  17   3 -13      941.02      894.64    337.81 o 
  19   3 -13     2284.19     2358.76    558.85 o 
  21   3 -13      584.63      491.17    276.45 o 
  -6   0 -12     4479.37     4582.23    753.77 o 
  -4   0 -12     1925.65     2022.96    442.01 o 
  -2   0 -12     4752.69     5238.97    773.29 o 
   0   0 -12     3324.38     3427.58    483.21 o 
   2   0 -12     7487.17     7943.93    718.67 o 
   4   0 -12     7124.04     7645.09    686.66 o 
   6   0 -12     9955.74    10774.62    832.06 o 
   8   0 -12     9291.71     9339.36    710.56 o 
  10   0 -12     1735.50     1799.05    275.44 o 
  12   0 -12    21590.71    20573.78   1376.84 o 
  14   0 -12     7882.15     6679.12    389.71 o 
  16   0 -12     5055.73     4676.32    277.93 o 
  18   0 -12    12197.51    11903.29    780.68 o 
  20   0 -12     3710.33     4059.12    331.78 o 
  22   0 -12     1877.15     2092.43    228.43 o 
  24   0 -12      957.69      942.15    220.83 o 
  -7   1 -12     1368.13     1328.59    295.82 o 
  -5   1 -12      935.89      892.59    207.58 o 
  -3   1 -12     2648.35     2603.99    369.30 o 
  -1   1 -12      280.95      317.55    478.90 o 
   1   1 -12     4676.82     4906.04    515.94 o 
   3   1 -12      326.40      357.46    194.75 o 
   5   1 -12     4003.13     4028.51    322.53 o 
   7   1 -12     5019.56     5140.11    367.88 o 
   9   1 -12     4385.45     4353.15    314.04 o 
  11   1 -12     7028.29     6447.33    376.08 o 
  13   1 -12      606.44      536.78    100.67 o 
  15   1 -12    10835.51    10462.93   1160.54 o 
  17   1 -12      765.82      754.27    568.18 o 
  19   1 -12     5467.53     6002.21    542.84 o 
  21   1 -12     4207.38     4314.90    489.45 o 
  23   1 -12     4326.48     4981.68    893.06 o 
  25   1 -12     3138.83     3605.06    696.57 o 
  27   1 -12      267.59      321.37    502.44 o 
  29   1 -12     4929.69     5211.19    868.66 o 
  -4   2 -12     2395.52     2054.96    385.19 o 
  -2   2 -12     1467.99     1441.19    278.39 o 
   0   2 -12     2057.80     1816.01    438.48 o 
   2   2 -12     3232.21     2799.08    345.21 o 
   4   2 -12     1287.37     1005.77    285.56 o 
   6   2 -12     5847.32     5342.45    434.02 o 
   8   2 -12      420.91      435.36    110.68 o 
  10   2 -12     5973.71     5930.75    347.73 o 
  12   2 -12     1115.03     1158.39    337.66 o 
  14   2 -12     3197.30     3443.01    524.47 o 
  16   2 -12     3136.72     3568.81    564.59 o 
  18   2 -12     2014.23     1941.00    377.85 o 
  20   2 -12     4130.29     4316.12    653.29 o 
  22   2 -12     1096.78     1241.35    352.23 o 
  24   2 -12     6363.57     6970.34   1135.92 o 
  26   2 -12      489.51      500.64    223.91 o 
  28   2 -12     2214.42     2349.43    568.68 o 
   1   3 -12       98.17       68.99    135.93 o 
   3   3 -12     3693.03     3371.32    521.15 o 
   5   3 -12     2435.89     2172.88    531.00 o 
   7   3 -12     3537.00     3213.57    947.32 o 
   9   3 -12     4158.73     3942.36    756.78 o 
  11   3 -12      568.30      546.86   1070.11 o 
  13   3 -12     8915.43     9075.40   1884.52 o 
  15   3 -12      272.78      182.22    535.95 o 
  17   3 -12     6646.54     7474.93    795.32 o 
  19   3 -12     1912.21     1808.38    491.31 o 
  21   3 -12     4746.91     4664.98    750.97 o 
  23   3 -12     3866.98     4014.56   1661.40 o 
  -9   1 -11      686.72      539.67    186.86 o 
  -7   1 -11     3136.52     2780.34    399.90 o 
  -5   1 -11     1134.46     1052.80    232.70 o 
  -3   1 -11     3880.84     3676.91    435.61 o 
  -1   1 -11     1420.64     1419.15    254.89 o 
   1   1 -11     1718.01     1804.81    241.87 o 
   3   1 -11     1716.12     1795.20    277.23 o 
   5   1 -11     1175.26     1179.66    167.40 o 
   7   1 -11     4301.68     4631.70    369.57 o 
   9   1 -11     3810.21     3562.66    329.92 o 
  11   1 -11     6428.19     6320.02    426.85 o 
  13   1 -11     1709.33     1547.38    157.27 o 
  15   1 -11     8126.79     8330.96    762.59 o 
  17   1 -11     2861.64     2959.37    391.63 o 
  19   1 -11      437.24      568.89    214.22 o 
  21   1 -11     8362.72     9005.42    718.10 o 
  23   1 -11      509.21      568.32    242.57 o 
  25   1 -11     3904.55     4105.56    611.88 o 
  27   1 -11     1392.71     1230.44    525.40 o 
  29   1 -11     1752.69     2203.09    497.20 o 
  -6   2 -11     1376.91     1198.57    258.95 o 
  -4   2 -11     2909.19     2505.51    384.31 o 
  -2   2 -11     1050.70     1009.24    209.97 o 
   0   2 -11     4627.36     4334.82    474.23 o 
   2   2 -11     1281.61     1063.62    200.22 o 
   4   2 -11     7674.47     6893.12    588.59 o 
   6   2 -11     2176.27     1824.60    230.55 o 
   8   2 -11     4582.43     4214.47    271.32 o 
  10   2 -11     5747.45     5575.88    288.18 o 
  12   2 -11     3710.22     3485.78    510.40 o 
  14   2 -11     7439.51     7735.44    946.60 o 
  16   2 -11      350.43      360.48    476.96 o 
  18   2 -11     9776.45    11500.83   1796.75 o 
  20   2 -11     1006.14     1073.27    299.48 o 
  22   2 -11     4843.18     5330.33    994.83 o 
  24   2 -11     2792.57     2928.65    604.49 o 
  26   2 -11     1655.40     1617.91    673.17 o 
  28   2 -11     3143.57     2929.95   1039.76 o 
  -1   3 -11      411.07      295.67    616.03 o 
   1   3 -11      262.93      197.33    399.14 o 
   3   3 -11     1820.78     1493.25    739.48 o 
   5   3 -11       98.73      128.26    103.53 o 
   7   3 -11      844.24      981.84    393.57 o 
   9   3 -11      901.12      866.73    347.57 o 
  11   3 -11      742.85      850.94    399.38 o 
  13   3 -11      914.18     1035.31    359.34 o 
  15   3 -11      233.29      261.88    647.77 o 
  17   3 -11     1829.69     1911.72    477.18 o 
  19   3 -11      156.93      220.04    715.23 o 
  21   3 -11     1552.01     1863.21    477.18 o 
  23   3 -11      395.23      384.45    263.10 o 
 -10   0 -10     2155.52     1881.87    464.76 o 
  -8   0 -10     3563.58     3830.62    738.26 o 
  -6   0 -10     2705.78     2344.62    463.90 o 
  -4   0 -10     9016.86     9361.68    712.93 o 
  -2   0 -10      191.14      236.90    457.87 o 
   0   0 -10    15028.46    15634.37   1122.86 o 
   2   0 -10    15036.31    16018.25   1379.14 o 
   4   0 -10    12920.26    14033.54   1197.79 o 
   6   0 -10    22890.55    24226.06    992.03 o 
   8   0 -10     3064.69     3105.13    425.65 o 
  10   0 -10    12563.98    12636.17    575.64 o 
  12   0 -10       43.10       46.11     54.69 o 
  14   0 -10    19074.41    18238.27    485.38 o 
  16   0 -10     5906.89     6012.00    376.53 o 
  18   0 -10    22443.28    17318.72   3148.09 o 
  20   0 -10    19432.63    19207.33   3245.94 o 
  22   0 -10    10535.49    11379.61    658.39 o 
  24   0 -10    11019.38    12804.32   1092.22 o 
  26   0 -10      483.90      423.06    174.18 o 
  -9   1 -10      124.66      101.88    257.08 o 
  -7   1 -10     3376.77     3385.44    448.52 o 
  -5   1 -10     2028.23     2030.03    308.30 o 
  -3   1 -10     4255.81     4335.76    408.79 o 
  -1   1 -10     6774.70     7304.42    469.45 o 
   1   1 -10     3351.66     3653.68    324.69 o 
   3   1 -10    15357.50    16462.37   1012.71 o 
   5   1 -10      392.74      388.14    108.40 o 
   7   1 -10    11686.35    12390.73    753.15 o 
   9   1 -10     4333.25     4368.55    329.02 o 
  11   1 -10     9155.26     9115.71    558.05 o 
  13   1 -10     6383.21     5877.31    500.93 o 
  15   1 -10     3151.29     3126.30    454.50 o 
  17   1 -10    10744.42    11761.28    874.23 o 
  19   1 -10      702.28      642.85     81.36 o 
  21   1 -10     6818.35     7655.42    603.77 o 
  23   1 -10     1779.48     1827.97    405.34 o 
  25   1 -10     4970.40     5786.48    847.06 o 
  27   1 -10     2040.79     2556.40    671.52 o 
  29   1 -10      713.70      795.53    533.37 o 
  -8   2 -10     1056.74      934.42    226.78 o 
  -6   2 -10     1556.80     1464.45    304.66 o 
  -4   2 -10      252.21      256.00    325.21 o 
  -2   2 -10     4665.90     4191.35    560.22 o 
   0   2 -10      794.91      835.32    190.57 o 
   2   2 -10     1144.44     1085.39    181.92 o 
   4   2 -10     4474.34     3933.37    334.13 o 
   6   2 -10     2865.20     2469.94    228.90 o 
   8   2 -10     5718.55     5710.26    365.36 o 
  10   2 -10     1226.22     1279.60    300.06 o 
  12   2 -10    10120.57     9826.08    992.39 o 
  14   2 -10     2153.14     2311.17    584.83 o 
  16   2 -10     4046.77     4737.39    549.80 o 
  18   2 -10     4557.08     5315.90    637.79 o 
  20   2 -10     1293.85     1414.38    418.69 o 
  22   2 -10     4830.69     5348.13    832.71 o 
  24   2 -10      401.06      520.95    255.99 o 
  26   2 -10     3007.86     3212.28    640.59 o 
  28   2 -10      483.80      614.97    273.57 o 
  -3   3 -10     1233.79     1098.35    254.43 o 
  -1   3 -10      582.66      512.44    141.73 o 
   1   3 -10     6767.13     5990.37    568.64 o 
   3   3 -10      644.24      435.32    141.25 o 
   5   3 -10     5036.91     5105.41    769.41 o 
   7   3 -10     2015.73     1667.57    594.95 o 
   9   3 -10     6533.43     6472.21    951.77 o 
  11   3 -10     2748.56     2769.05    577.87 o 
  13   3 -10     1278.51     1421.12    500.00 o 
  15   3 -10     8443.76     8082.00   1145.04 o 
  17   3 -10      227.14      230.51    668.94 o 
  19   3 -10     6516.28     7318.34    826.68 o 
  21   3 -10      949.62      855.24    703.31 o 
  23   3 -10     4083.82     4332.27    718.96 o 
   8   4 -10      896.22     1062.58    475.60 o 
  10   4 -10      534.40      221.62   1014.57 o 
  12   4 -10     2040.17     2065.88    608.58 o 
 -11   1  -9     1002.31      996.08    244.39 o 
  -9   1  -9      629.62      627.92    196.26 o 
  -7   1  -9     1626.53     1416.40    225.07 o 
  -5   1  -9     2378.89     2429.63    301.61 o 
  -3   1  -9     1331.28     1351.21    262.65 o 
  -1   1  -9     6702.62     7162.38    459.50 o 
   1   1  -9     2127.80     2187.02    245.11 o 
   3   1  -9     8960.08     9772.19    632.10 o 
   5   1  -9     4399.71     4890.36    274.68 o 
   7   1  -9     3177.81     3121.04    204.91 o 
   9   1  -9    10267.33    11090.80    413.81 o 
  11   1  -9     2990.37     2794.86    222.73 o 
  13   1  -9     8961.05     8970.26    585.47 o 
  15   1  -9     2109.81     2187.46    126.19 o 
  17   1  -9     6385.59     7005.72    443.40 o 
  19   1  -9     4292.20     3878.88    320.65 o 
  21   1  -9     2413.83     2333.89    153.49 o 
  23   1  -9     3642.29     4164.41    519.59 o 
  25   1  -9     2630.95     2671.08    513.13 o 
  27   1  -9     4461.17     4644.60    840.53 o 
  29   1  -9      445.85      464.90    242.21 o 
 -10   2  -9      349.60      257.44    462.24 o 
  -8   2  -9     3997.55     3652.27    485.54 o 
  -6   2  -9      655.17      584.31    291.65 o 
  -4   2  -9     2855.37     2865.64    341.82 o 
  -2   2  -9     1130.14     1092.46    195.28 o 
   0   2  -9     2535.20     2411.51    246.53 o 
   2   2  -9      863.12      846.03    161.29 o 
   4   2  -9      964.89      871.62     92.26 o 
   6   2  -9     6838.67     6939.43    313.11 o 
   8   2  -9     1081.24     1068.00     87.60 o 
  10   2  -9     6925.84     6870.37    929.16 o 
  12   2  -9     4506.26     4160.53    540.76 o 
  14   2  -9     2589.66     2912.36    656.38 o 
  16   2  -9     3793.46     3769.24    305.98 o 
  18   2  -9      297.24      200.84    232.12 o 
  20   2  -9     4094.73     4116.11    337.03 o 
  22   2  -9      773.84      694.17    176.46 o 
  24   2  -9     2886.59     3263.73    722.48 o 
  26   2  -9     1951.04     2110.23    504.59 o 
  28   2  -9     2031.66     2322.15    597.24 o 
  -5   3  -9     1321.12     1268.53    214.45 o 
  -3   3  -9      206.85      170.81    262.99 o 
  -1   3  -9      448.72      447.48    131.16 o 
   1   3  -9     1964.47     1798.95    208.34 o 
   3   3  -9     1162.10     1113.67    191.38 o 
   5   3  -9     1934.05     2105.12    251.91 o 
   7   3  -9      455.22      524.10    113.47 o 
   9   3  -9     3110.11     3050.23    581.31 o 
  11   3  -9      567.48      656.81    279.24 o 
  13   3  -9     1715.34     1729.00    377.71 o 
  15   3  -9     1802.19     1916.53    803.50 o 
  17   3  -9     1123.66     1312.61    510.76 o 
  19   3  -9     2788.43     2959.87    607.50 o 
  21   3  -9      214.47      244.22    541.48 o 
  23   3  -9      633.62      618.92    308.96 o 
   2   4  -9      638.38      606.21    294.60 o 
   4   4  -9     4189.75     3734.09    823.52 o 
   6   4  -9       86.50       29.07    199.08 o 
   8   4  -9     5292.17     5116.96   1270.56 o 
  10   4  -9      340.62      239.56   1029.28 o 
  12   4  -9     2892.89     2521.59    670.73 o 
  14   4  -9     2198.34     2134.34    662.19 o 
 -14   0  -8       58.07       53.47    149.06 o 
 -12   0  -8     6938.76     5499.55    896.80 o 
 -10   0  -8     5124.46     4536.73    702.31 o 
  -8   0  -8     7215.40     7857.23    716.59 o 
  -6   0  -8    14261.16    14517.75   1092.00 o 
  -4   0  -8     4005.07     4071.40    480.91 o 
  -2   0  -8    18862.72    19599.48   1324.45 o 
   0   0  -8       63.83      146.26    225.42 o 
   2   0  -8    28542.54    29313.39   1360.98 o 
   4   0  -8     3335.06     3610.94    276.52 o 
   6   0  -8    31697.34    32865.55    936.48 o 
   8   0  -8    30229.29    31471.76   1025.40 o 
  10   0  -8    26321.56    26423.83    584.14 o 
  12   0  -8    30822.86    28797.59   2039.57 o 
  14   0  -8      112.20      162.05     59.41 o 
  16   0  -8    23966.33    23801.72    569.09 o 
  18   0  -8     3722.94     3468.33    444.16 o 
  20   0  -8    13080.03    13125.34    908.35 o 
  22   0  -8     7778.76     8548.13    696.21 o 
  24   0  -8     8244.10     8753.96    839.24 o 
 -13   1  -8     1983.76     1863.12    331.90 o 
 -11   1  -8     1104.61      897.86    270.14 o 
  -9   1  -8     4979.69     4672.76    617.19 o 
  -7   1  -8      151.53      203.04    272.17 o 
  -5   1  -8     7276.41     6246.54    986.86 o 
  -3   1  -8     3911.50     3874.52    344.67 o 
  -1   1  -8     3257.81     3332.77    292.24 o 
   1   1  -8    13342.31    14348.91    497.03 o 
   3   1  -8     1744.92     1871.03    170.31 o 
   5   1  -8    17384.00    18280.58    567.07 o 
   7   1  -8      580.16      633.24     99.76 o 
   9   1  -8    16156.42    15198.66   1160.04 o 
  11   1  -8     4242.55     3875.33    346.85 o 
  13   1  -8    12545.40    13139.20    391.54 o 
  15   1  -8    13968.47    14994.22    993.79 o 
  17   1  -8     3713.70     3197.42    446.71 o 
  19   1  -8    17907.11    19452.24    786.85 o 
  21   1  -8      495.89      575.30    148.54 o 
  23   1  -8     7933.35     8730.42    934.12 o 
  25   1  -8     1133.85     1243.36    429.02 o 
  27   1  -8     5021.03     6191.38   1008.18 o 
  29   1  -8     1680.22     2145.61    512.20 o 
 -12   2  -8      245.52      174.26    540.70 o 
 -10   2  -8     1162.11     1160.67    249.85 o 
  -8   2  -8     2005.64     1975.73    347.39 o 
  -6   2  -8     1663.32     1708.37    266.72 o 
  -4   2  -8     3905.05     3882.17    362.15 o 
  -2   2  -8     2532.88     2592.82    192.57 o 
   0   2  -8     9607.21     9230.64    426.12 o 
   2   2  -8     1172.10     1079.92    115.97 o 
   4   2  -8     4071.02     3704.62    237.90 o 
   6   2  -8     5208.75     4943.96    273.06 o 
   8   2  -8     4607.63     4780.57    342.59 o 
  10   2  -8     4762.40     5145.37    402.07 o 
  12   2  -8     1208.00     1278.26    165.71 o 
  14   2  -8    10292.79    10164.16    730.05 o 
  16   2  -8     2687.20     2596.48    403.29 o 
  18   2  -8     2366.41     2306.85    217.21 o 
  20   2  -8     2153.05     2256.95    271.30 o 
  22   2  -8     4088.97     4212.21    474.24 o 
  24   2  -8     2640.40     2805.25    391.89 o 
  26   2  -8      399.05      431.08    187.39 o 
  28   2  -8     3577.38     4252.46    622.58 o 
  -7   3  -8     2540.05     2483.24    284.49 o 
  -5   3  -8      559.09      429.70    162.09 o 
  -3   3  -8     6536.62     5927.69    529.29 o 
  -1   3  -8      992.80      879.72    175.45 o 
   1   3  -8     2559.49     2429.54    223.20 o 
   3   3  -8     7795.17     8048.72    645.60 o 
   5   3  -8     1650.28     1654.30    196.41 o 
   7   3  -8     6337.37     6296.91    366.82 o 
   9   3  -8      698.31      611.99    121.07 o 
  11   3  -8     9608.35    10140.38    723.64 o 
  13   3  -8     2154.63     2068.73    232.95 o 
  15   3  -8     2447.02     2520.66    478.76 o 
  17   3  -8     6854.31     7157.36   1168.94 o 
  19   3  -8     1615.73     1379.86    458.30 o 
  21   3  -8     3639.91     3782.10    706.61 o 
  23   3  -8      263.92      160.04    657.10 o 
   0   4  -8     1746.77     1577.93    480.62 o 
   2   4  -8      167.08      110.45    274.15 o 
   4   4  -8     2073.71     2148.84    620.35 o 
   6   4  -8      599.49      580.52    320.65 o 
   8   4  -8     2427.96     2173.67    605.50 o 
  10   4  -8      578.91      533.30    627.38 o 
  12   4  -8       67.36       46.65    200.37 o 
  14   4  -8     1997.28     2258.07    650.64 o 
  16   4  -8      673.87      462.82    342.18 o 
 -15   1  -7      796.19      697.33    224.80 o 
 -13   1  -7     2269.90     2141.84    342.93 o 
 -11   1  -7      695.44      638.50    282.84 o 
  -9   1  -7     6131.15     5854.26    414.05 o 
  -7   1  -7     1010.27      928.91    193.98 o 
  -5   1  -7     2701.09     2602.16    263.68 o 
  -3   1  -7     6035.33     6219.26    443.53 o 
  -1   1  -7     3425.80     3638.43    266.18 o 
   1   1  -7     4041.88     4205.63    235.93 o 
   3   1  -7     3793.38     4216.21    221.81 o 
   5   1  -7    10456.33    11181.93    323.33 o 
   7   1  -7     2111.23     2331.44    112.28 o 
   9   1  -7     6109.33     5401.06    355.86 o 
  11   1  -7     6448.44     6376.68    152.54 o 
  13   1  -7     3466.69     3328.63    255.51 o 
  15   1  -7     6695.54     6580.79    482.60 o 
  17   1  -7     2388.24     2094.03    127.19 o 
  19   1  -7     5139.04     4146.45    802.57 o 
  21   1  -7     1942.02     2020.95    336.80 o 
  23   1  -7     1528.15     1688.10    400.89 o 
  25   1  -7     1625.55     1868.45    432.04 o 
 -14   2  -7     1512.86     1417.42    320.50 o 
 -12   2  -7      872.48      797.40    226.43 o 
 -10   2  -7      769.96      805.26    206.97 o 
  -8   2  -7      566.69      489.21    212.27 o 
  -6   2  -7     5193.92     5385.65    309.50 o 
  -4   2  -7      595.17      520.54    134.89 o 
  -2   2  -7    11832.63    11494.92    503.45 o 
   0   2  -7     5930.37     5545.97    331.05 o 
   2   2  -7    10730.31    10419.61    533.81 o 
   4   2  -7     7166.01     7317.49    389.92 o 
   6   2  -7      882.44      892.29     84.88 o 
   8   2  -7    10021.26    11199.27    678.02 o 
  10   2  -7      802.13      840.43    142.15 o 
  12   2  -7     9659.31    10191.74    644.86 o 
  14   2  -7     1902.07     1862.12    137.07 o 
  16   2  -7    13236.22    13123.29    692.60 o 
  18   2  -7     2548.09     2690.08    256.45 o 
  20   2  -7     3031.45     2860.18    333.38 o 
  22   2  -7     6104.33     6024.93    634.32 o 
  24   2  -7      338.17      234.40    487.35 o 
  26   2  -7     2996.65     2916.95    407.88 o 
  -9   3  -7      654.74      620.29    167.57 o 
  -7   3  -7     1791.39     1589.55    261.52 o 
  -5   3  -7     1910.92     1824.16    243.91 o 
  -3   3  -7      856.61      766.22    166.85 o 
  -1   3  -7     1101.62     1066.81    172.85 o 
   1   3  -7     2009.12     2055.20    235.82 o 
   3   3  -7     1692.76     1574.80    241.42 o 
   5   3  -7      825.18     1062.10    172.07 o 
   7   3  -7     3491.15     3791.40    306.03 o 
   9   3  -7      447.14      522.31    141.52 o 
  11   3  -7     1335.19     1345.88    172.68 o 
  13   3  -7      305.09      345.54    130.38 o 
  15   3  -7      782.24      895.76    204.24 o 
  17   3  -7      839.45      747.73    344.98 o 
  19   3  -7     1310.59     1310.66    262.14 o 
  21   3  -7     1769.21     1829.55    489.52 o 
  23   3  -7       46.88      101.84    260.66 o 
  -2   4  -7     1138.53     1102.60    263.68 o 
   0   4  -7     2947.55     2861.36    369.71 o 
   2   4  -7     2375.43     2197.20    335.59 o 
   4   4  -7     1544.91     1318.63    254.92 o 
   6   4  -7     5763.14     5610.29   1018.15 o 
   8   4  -7      173.48      116.41    420.05 o 
  10   4  -7     6963.17     6231.00   1099.75 o 
  12   4  -7      597.04      568.54    557.20 o 
  14   4  -7     4993.01     4957.21    899.74 o 
  16   4  -7     2172.54     2238.47    651.50 o 
 -18   0  -6      402.80      322.38    217.60 o 
 -16   0  -6      462.15      412.80    368.38 o 
 -14   0  -6     6652.64     6219.87    892.78 o 
 -12   0  -6      832.67      665.28    248.96 o 
 -10   0  -6     7740.14     8048.92    779.17 o 
  -8   0  -6     3215.31     3450.47    469.64 o 
  -6   0  -6    14496.94    14299.29   1221.18 o 
  -4   0  -6     6565.20     6448.74    465.77 o 
  -2   0  -6     1312.60     1176.83    304.72 o 
   0   0  -6    28768.49    28315.47    868.88 o 
   2   0  -6      232.06      197.19     74.27 o 
   4   0  -6    29045.72    27947.30    538.21 o 
   6   0  -6    12806.60    13376.93    315.33 o 
   8   0  -6    25821.58    24697.97    471.90 o 
  10   0  -6    22151.61    21599.26    347.01 o 
  12   0  -6    10854.18    11482.34    458.38 o 
  14   0  -6    29101.49    27603.90   1005.55 o 
  16   0  -6      353.49      184.73     63.37 o 
 -17   1  -6     3080.22     2804.64    506.78 o 
 -15   1  -6      760.66      783.98    234.14 o 
 -13   1  -6     1776.41     1855.69    288.03 o 
 -11   1  -6     6027.80     5979.77    510.63 o 
  -9   1  -6     1611.81     1550.00    211.10 o 
  -7   1  -6     8372.23     8303.37    599.57 o 
  -5   1  -6      815.01      788.46    181.05 o 
  -3   1  -6    12181.28    12396.54    488.99 o 
  -1   1  -6     2854.84     2771.15    190.75 o 
   1   1  -6    10358.03    10485.89    311.53 o 
   3   1  -6    12948.85    13111.04    476.43 o 
   5   1  -6    11189.61    10740.48    218.42 o 
   7   1  -6    29588.73    27241.47    633.46 o 
   9   1  -6     1141.91     1082.60     33.66 o 
  11   1  -6    17538.11    17764.94    338.88 o 
  13   1  -6     2773.25     2936.17     85.52 o 
  15   1  -6     6195.36     5548.25    256.72 o 
  17   1  -6     4216.59     4115.35    239.42 o 
  19   1  -6     3672.57     3245.16    433.83 o 
 -14   2  -6      381.64      300.62    530.90 o 
 -12   2  -6     4861.33     4765.65    572.26 o 
 -10   2  -6      952.96      865.89    179.68 o 
  -8   2  -6     3190.81     3262.85    246.16 o 
  -6   2  -6     1323.22     1264.03    158.14 o 
  -4   2  -6     3872.47     3688.26    247.74 o 
  -2   2  -6     7273.75     7136.04    402.02 o 
   0   2  -6     2206.11     2370.43    193.71 o 
   2   2  -6    13745.69    14120.55    698.89 o 
   4   2  -6     3511.20     3775.30    169.76 o 
   6   2  -6     8302.27     8721.23    433.69 o 
   8   2  -6     2129.99     2219.16    171.06 o 
  10   2  -6     7085.81     7029.50    266.67 o 
  12   2  -6     7203.64     7070.52    382.39 o 
  14   2  -6     3023.28     2959.04    238.47 o 
  16   2  -6    11361.18    11237.41    778.24 o 
  18   2  -6     1125.39     1214.18    205.50 o 
  20   2  -6     3551.71     3527.17    362.44 o 
  22   2  -6     1013.71     1039.04    260.00 o 
  24   2  -6     2341.72     2355.49    363.75 o 
  26   2  -6      945.34      930.79    263.10 o 
 -11   3  -6     3413.96     3322.22    354.85 o 
  -9   3  -6     5704.10     5569.43    534.09 o 
  -7   3  -6     2255.46     2035.86    259.30 o 
  -5   3  -6     7174.92     6726.84    542.00 o 
  -3   3  -6      138.08       96.89    123.80 o 
  -1   3  -6    12951.93    13503.42    887.25 o 
   1   3  -6     1917.41     1671.89    216.01 o 
   3   3  -6     6607.79     7156.85    429.80 o 
   5   3  -6    10192.26    10551.80    600.82 o 
   7   3  -6     6385.81     6142.08    420.23 o 
   9   3  -6     8319.26     8705.94    498.46 o 
  11   3  -6      329.75      259.52    125.67 o 
  13   3  -6    12625.32    12456.58    775.94 o 
  15   3  -6      126.58       97.27    182.71 o 
  17   3  -6     5461.31     5178.77    532.20 o 
  19   3  -6     4829.10     4536.84    669.92 o 
  21   3  -6     3247.42     2986.92    430.20 o 
  23   3  -6     4014.59     3762.17    605.78 o 
  -4   4  -6     3336.47     2973.07    384.97 o 
  -2   4  -6      286.90      224.06    470.49 o 
   0   4  -6      264.58      271.93    172.32 o 
   2   4  -6     2552.34     2663.73    391.78 o 
   4   4  -6      176.39       79.39    207.48 o 
   6   4  -6     3193.21     3088.69    667.65 o 
   8   4  -6     1580.65     1361.23    266.44 o 
  10   4  -6     4835.26     4378.68    555.43 o 
  12   4  -6      503.37      381.27    172.65 o 
  14   4  -6      157.31      181.35    451.77 o 
  16   4  -6     1423.59     1336.94    485.65 o 
 -17   1  -5     1324.84     1016.13    246.93 o 
 -15   1  -5     1824.50     1775.80    323.14 o 
 -13   1  -5      485.51      464.50    152.03 o 
 -11   1  -5     3374.80     3298.12    309.85 o 
  -9   1  -5     1309.62     1175.14    200.42 o 
  -7   1  -5     6097.14     6118.30    442.29 o 
  -5   1  -5     6411.75     6795.13    259.29 o 
  -3   1  -5     8250.86     8555.60    223.56 o 
  -1   1  -5    15569.87    16083.95    307.19 o 
   1   1  -5     5771.90     5961.88    130.43 o 
   3   1  -5    13085.53    13510.10    261.83 o 
   5   1  -5     1791.75     1781.88     57.11 o 
   7   1  -5    18453.08    18899.98    500.85 o 
   9   1  -5     4951.57     5206.55    144.97 o 
  11   1  -5     8734.39     9037.66    349.12 o 
  13   1  -5     9400.97     9595.53    407.31 o 
  15   1  -5    11394.32    11913.34    457.26 o 
  17   1  -5     4893.28     4691.09    557.16 o 
  19   1  -5     1840.67     1921.91    209.06 o 
 -16   2  -5      236.04      132.27    345.67 o 
 -14   2  -5     5598.41     5139.14    600.50 o 
 -12   2  -5     1785.18     1580.77    267.58 o 
 -10   2  -5     7849.45     7980.35    500.61 o 
  -8   2  -5     5035.02     4778.38    283.52 o 
  -6   2  -5     1903.31     1824.62    123.13 o 
  -4   2  -5     9022.87     8675.77    393.58 o 
  -2   2  -5     1257.80     1273.17    113.24 o 
   0   2  -5     8019.31     8228.24    345.84 o 
   2   2  -5     1694.36     1875.28    155.39 o 
   4   2  -5    16876.86    18332.28    586.69 o 
   6   2  -5     1277.06     1198.26    145.50 o 
   8   2  -5     8132.11     8431.64    359.55 o 
  10   2  -5    11648.99    12192.70    450.88 o 
  12   2  -5      999.21      989.15    103.33 o 
  14   2  -5     9657.77     9748.14    515.96 o 
  16   2  -5     3052.44     2629.65    370.66 o 
  18   2  -5     5737.34     6103.68    419.08 o 
  20   2  -5      985.12      949.08    250.12 o 
  22   2  -5     1112.08     1040.64    258.79 o 
  24   2  -5     1660.23     1675.27    324.81 o 
  26   2  -5      848.20      539.47    196.98 o 
 -13   3  -5      626.43      579.32    205.48 o 
 -11   3  -5      961.56      943.66    246.65 o 
  -9   3  -5      410.29      379.47    424.85 o 
  -7   3  -5     2046.75     1969.49    247.97 o 
  -5   3  -5     2993.60     2841.42    278.51 o 
  -3   3  -5      378.99      409.37    145.51 o 
  -1   3  -5     3202.89     2951.84    284.53 o 
   1   3  -5      852.22      839.14    210.77 o 
   3   3  -5     1891.57     1912.76    270.27 o 
   5   3  -5      910.07      853.84    180.46 o 
   7   3  -5     5565.83     5708.67    630.74 o 
   9   3  -5     4198.79     4074.70    374.30 o 
  11   3  -5     3426.92     3362.76    296.15 o 
  13   3  -5     3975.78     3895.82    322.03 o 
  15   3  -5      328.84      359.50    531.85 o 
  17   3  -5     2106.03     2244.52    331.87 o 
  19   3  -5      631.15      705.30    250.69 o 
  21   3  -5     1091.95     1159.88    304.22 o 
  23   3  -5     1087.16      922.95    236.41 o 
  -6   4  -5     2654.20     2512.19    361.80 o 
  -4   4  -5      692.89      568.09    177.28 o 
  -2   4  -5     3440.31     3122.74    426.24 o 
   0   4  -5      402.94      365.90    213.94 o 
   2   4  -5     4888.13     4755.17    699.32 o 
   4   4  -5     1717.61     1599.79    416.41 o 
   6   4  -5     2013.53     1950.40    324.40 o 
   8   4  -5     3763.42     3470.15    455.62 o 
  10   4  -5      733.88      557.20    220.59 o 
  12   4  -5     3348.63     3159.07    445.27 o 
  14   4  -5       70.21       43.07    124.84 o 
  16   4  -5     3155.77     2784.17    575.22 o 
 -20   0  -4      429.36      375.27    862.85 o 
 -18   0  -4     7883.98     7364.77   1111.02 o 
 -16   0  -4     2738.49     2548.36    559.35 o 
 -14   0  -4     2011.34     1952.20    331.78 o 
 -12   0  -4    10797.61    11394.18    944.16 o 
 -10   0  -4      856.55      974.45    224.99 o 
  -8   0  -4    21615.96    23165.28   1003.08 o 
  -6   0  -4       47.81       71.48    172.81 o 
  -4   0  -4    58144.43    55202.47   4297.17 o 
  -2   0  -4     1060.48      874.61     81.91 o 
   0   0  -4    26693.08    25566.23    488.79 o 
   2   0  -4    57232.87    50928.10   3100.79 o 
   4   0  -4     9016.03     9400.08    302.20 o 
   6   0  -4    41609.73    39657.14   1297.44 o 
   8   0  -4     1340.12     1451.80     73.03 o 
  10   0  -4    47091.04    45034.07    924.39 o 
  12   0  -4      325.08      459.64     57.54 o 
  14   0  -4     9525.32     8503.96    280.08 o 
 -19   1  -4     1259.26     1228.13    249.30 o 
 -17   1  -4      575.51      607.52    202.59 o 
 -15   1  -4     3953.79     4217.16    456.79 o 
 -13   1  -4     2194.13     1716.41    227.79 o 
 -11   1  -4     3745.73     3831.13    325.47 o 
  -9   1  -4     2789.14     2781.32    245.28 o 
  -7   1  -4     7988.31     8198.82    218.76 o 
  -5   1  -4     7359.74     7227.40    184.12 o 
  -3   1  -4     2459.95     2384.71    106.20 o 
  -1   1  -4    22172.31    21265.39    503.39 o 
   1   1  -4     5334.33     5478.28    254.63 o 
   5   1  -4     9375.31     9077.34    214.25 o 
   7   1  -4     5895.76     5844.00    142.82 o 
   9   1  -4    11372.67    10944.76    329.95 o 
  11   1  -4     3110.43     3063.40     89.85 o 
  13   1  -4    19042.04    17062.22    728.92 o 
  15   1  -4     2194.21     2308.78    193.55 o 
  17   1  -4     8064.31     8510.09    700.66 o 
  19   1  -4     4757.70     4079.58    298.91 o 
 -18   2  -4      394.67      414.47    247.62 o 
 -16   2  -4     1759.41     1756.34    258.62 o 
 -14   2  -4     3534.84     3576.25    352.29 o 
 -12   2  -4     1000.27     1005.35    163.66 o 
 -10   2  -4    11406.52    11835.02    483.40 o 
  -8   2  -4     1075.79     1126.79     97.29 o 
  -6   2  -4     6405.59     6724.89    363.38 o 
  -4   2  -4     3404.59     3400.99    176.69 o 
  -2   2  -4     9332.87     9302.46    251.71 o 
   0   2  -4     5433.43     5153.02    193.05 o 
   2   2  -4     2051.18     1946.55    173.97 o 
   4   2  -4    27051.68    27401.47   2126.34 o 
   6   2  -4     4848.06     5289.24    260.27 o 
   8   2  -4     9903.87     8976.89   1847.20 o 
  10   2  -4     1636.88     1743.80    133.34 o 
  12   2  -4    10089.29    10357.41    589.98 o 
  14   2  -4     4393.78     4188.60    281.52 o 
  16   2  -4     2984.19     2486.09    412.89 o 
  18   2  -4     9079.25     9270.56    624.85 o 
  20   2  -4     1842.75     1612.24    350.15 o 
  22   2  -4     4209.56     3705.82    703.53 o 
  24   2  -4       12.53       33.30    196.50 o 
  26   2  -4     1749.44     1570.04    452.56 o 
 -13   3  -4     4478.35     4697.29    445.65 o 
 -11   3  -4     1336.41     1268.19    215.65 o 
  -9   3  -4     3541.43     3602.33    362.10 o 
  -7   3  -4     6886.13     6716.01    444.03 o 
  -5   3  -4     3940.31     3659.13    281.23 o 
  -3   3  -4     9032.93     8274.80    467.55 o 
  -1   3  -4      568.78      444.92    214.74 o 
   1   3  -4    16280.46    16489.03    846.24 o 
   3   3  -4      991.74      909.78    176.97 o 
   5   3  -4     8915.19     9420.95    606.32 o 
   7   3  -4    10243.86    10478.29    620.43 o 
   9   3  -4     7140.27     7087.55    485.43 o 
  11   3  -4    10341.74    10314.69    568.00 o 
  13   3  -4      682.64      590.21    185.84 o 
  15   3  -4    12521.03    12433.37    869.87 o 
  17   3  -4      996.82      797.03    237.09 o 
  19   3  -4     4445.75     4496.16    595.18 o 
  21   3  -4     2891.69     2780.26    410.49 o 
  -8   4  -4      284.38      144.75    374.22 o 
  -6   4  -4     2776.08     2660.56    394.49 o 
  -4   4  -4     1346.28      981.47    255.56 o 
  -2   4  -4     4617.02     4157.67    533.34 o 
   0   4  -4     1318.63     1355.91    265.14 o 
   2   4  -4     1148.38     1071.37    255.29 o 
   4   4  -4     2219.00     2097.22    416.19 o 
   6   4  -4       53.93       36.58    119.33 o 
   8   4  -4     4106.84     3869.79    599.17 o 
  10   4  -4     1299.71      944.79    371.68 o 
  12   4  -4     5630.81     5104.65    618.81 o 
  14   4  -4     1102.16      898.33    221.24 o 
  16   4  -4      752.02      721.99    210.63 o 
 -21   1  -3      364.32      240.32    523.27 o 
 -19   1  -3     2276.69     2196.47    360.06 o 
 -17   1  -3     1473.48     1316.93    315.03 o 
 -15   1  -3     3713.49     3730.81    331.29 o 
 -13   1  -3    10875.93    10951.76    663.76 o 
 -11   1  -3     2700.70     2895.63    243.20 o 
  -9   1  -3     5785.20     5856.90    276.47 o 
  -7   1  -3     4437.68     4753.48    162.49 o 
  -5   1  -3     2507.00     2286.16     99.16 o 
  -3   1  -3     2015.93     2094.74     97.19 o 
  -1   1  -3    13158.53    12773.74    414.75 o 
   1   1  -3    13871.88    13798.91    625.02 o 
   3   1  -3    23429.89    23696.98    337.08 o 
   5   1  -3    18528.06    18040.08    362.80 o 
   7   1  -3     7466.91     7732.15    128.63 o 
   9   1  -3     8418.11     8149.00    257.41 o 
  11   1  -3     5227.04     5470.83    158.38 o 
  13   1  -3     4356.65     4099.71    248.03 o 
  15   1  -3     5188.33     4417.30    234.78 o 
  17   1  -3     3532.58     3489.73    322.38 o 
  21   1  -3     1906.24     1599.11    168.01 o 
 -18   2  -3      594.30      504.81    274.68 o 
 -16   2  -3     3092.56     3255.13    361.84 o 
 -14   2  -3     1667.71     1584.83    248.31 o 
 -12   2  -3     3425.38     3694.58    277.96 o 
 -10   2  -3     4220.19     4468.69    292.35 o 
  -8   2  -3     3860.24     4196.85    246.59 o 
  -6   2  -3     4448.36     4393.69    230.60 o 
  -4   2  -3     3342.83     3116.05    128.46 o 
  -2   2  -3    13673.95    13348.34    337.65 o 
   0   2  -3     1846.40     1886.77    129.60 o 
   2   2  -3    24011.12    23314.00    896.24 o 
   6   2  -3    16573.17    17167.65    490.96 o 
   8   2  -3     8452.30     8725.41    279.47 o 
  10   2  -3     4174.83     4112.28    286.01 o 
  12   2  -3     8355.81     8631.65    562.24 o 
  14   2  -3     2196.46     2316.26    322.69 o 
  16   2  -3     9169.43     9850.19    820.51 o 
  18   2  -3     1393.12     1312.97    447.03 o 
  20   2  -3    12396.49    11163.67   1088.34 o 
  22   2  -3     1454.09     1164.34    362.64 o 
  24   2  -3     3145.69     2256.63    481.34 o 
 -15   3  -3      800.31      784.53    195.01 o 
 -13   3  -3     1616.04     1574.83    282.68 o 
 -11   3  -3      514.34      592.12    166.98 o 
  -9   3  -3     1115.26     1070.70    180.42 o 
  -7   3  -3     1588.62     1403.58    191.54 o 
  -5   3  -3     2116.91     2065.29    233.08 o 
  -3   3  -3     1651.93     1502.32    216.86 o 
  -1   3  -3     3161.52     3191.79    361.61 o 
   1   3  -3     4720.70     4816.03    374.25 o 
   3   3  -3     1165.74     1242.10    230.45 o 
   5   3  -3     1574.83     1830.00    250.57 o 
   7   3  -3      506.81      543.12    179.36 o 
   9   3  -3     1562.23     1639.34    279.81 o 
  11   3  -3     1907.02     1943.62    275.50 o 
  13   3  -3      793.50      982.41    248.58 o 
  15   3  -3     2030.43     2032.59    357.83 o 
  17   3  -3      915.05      849.98    248.88 o 
  19   3  -3     1179.25     1125.07    269.15 o 
  21   3  -3       11.10       35.32    112.55 o 
 -10   4  -3     3653.99     3299.98    511.76 o 
  -8   4  -3      846.81      729.72    225.11 o 
  -6   4  -3     2400.21     2014.42    321.49 o 
  -4   4  -3     4517.20     4041.54    534.42 o 
  -2   4  -3     1672.68     1577.38    344.07 o 
   0   4  -3     3582.44     3675.72    441.08 o 
   2   4  -3       41.69       33.96    145.88 o 
   4   4  -3     5641.99     5472.42    642.57 o 
   6   4  -3      574.78      660.30    205.79 o 
   8   4  -3     4012.78     4060.09    560.29 o 
  10   4  -3     3006.86     2902.76    427.43 o 
  12   4  -3     2412.06     2241.75    385.49 o 
  14   4  -3     3845.77     3470.76    508.52 o 
  16   4  -3       39.19       30.27     96.13 o 
 -22   0  -2      969.49     1000.79    368.81 o 
 -20   0  -2     4828.96     5176.32    875.63 o 
 -18   0  -2       45.81       48.08    103.85 o 
 -16   0  -2    25327.21    24369.09   2609.15 o 
 -14   0  -2     1171.88      932.46    219.10 o 
 -12   0  -2    16147.80    16851.46   1443.52 o 
 -10   0  -2    17767.37    18308.61    820.51 o 
  -8   0  -2     5864.65     5963.67    359.62 o 
  -4   0  -2     4390.59     5048.07    293.31 o 
  -2   0  -2    55661.18    51824.79   2621.46 o 
   0   0  -2     4440.44     4794.54    131.52 o 
   4   0  -2     2234.11     2107.30     62.36 o 
   6   0  -2    16684.51    15852.83    649.19 o 
   8   0  -2    56967.51    56794.16    811.99 o 
  10   0  -2      125.90      126.57    117.60 o 
  12   0  -2    58912.21    61488.35   6015.31 o 
  14   0  -2     2028.24     2286.13    242.28 o 
 -21   1  -2     1407.86     1425.29    266.36 o 
 -19   1  -2     4201.53     3983.61    489.11 o 
 -17   1  -2     2994.37     3086.80    338.09 o 
 -15   1  -2     1560.51     1610.22    231.05 o 
 -13   1  -2    14559.00    15234.43    788.90 o 
 -11   1  -2     2117.66     2012.77    177.32 o 
  -9   1  -2    14643.00    15471.47    421.29 o 
  -7   1  -2     8069.65     8529.42    253.40 o 
  -5   1  -2    23501.00    24167.23    702.37 o 
  -3   1  -2    10977.50    10330.02    214.68 o 
   1   1  -2    43153.71    39925.07    717.97 o 
   3   1  -2    22348.35    21743.02    610.87 o 
   7   1  -2     4454.23     4256.01    106.23 o 
   9   1  -2    23397.39    23690.00    731.45 o 
  11   1  -2     6464.07     5961.37    166.97 o 
  13   1  -2     4961.00     5126.10    466.77 o 
  15   1  -2    10669.43     9894.97    798.98 o 
  17   1  -2     3590.43     3668.48    184.55 o 
  19   1  -2     4113.55     3641.66    219.18 o 
 -20   2  -2      410.61      353.07    572.26 o 
 -18   2  -2     2925.30     2902.09    353.81 o 
 -16   2  -2      324.33      405.29    208.74 o 
 -14   2  -2     1696.87     1696.84    202.58 o 
 -12   2  -2     2882.16     2818.76    240.61 o 
 -10   2  -2     2874.48     2947.13    290.84 o 
  -8   2  -2     8153.06     8833.86    500.79 o 
  -6   2  -2      849.17      850.73     63.06 o 
  -4   2  -2    13434.79    13647.69    308.79 o 
  -2   2  -2     2969.30     2874.45    163.22 o 
   0   2  -2     8746.62     8189.77    226.73 o 
   2   2  -2     8255.40     8540.26    561.64 o 
   4   2  -2     7913.39     7747.28    370.01 o 
   6   2  -2    17475.66    17254.69    654.72 o 
   8   2  -2     1698.24     1559.27    124.72 o 
  10   2  -2     9314.46     8294.67    871.98 o 
  12   2  -2      683.70      779.10    198.65 o 
  14   2  -2     7242.38     7679.03    700.73 o 
  16   2  -2     1439.19     1604.27    326.75 o 
  18   2  -2     1569.45     1716.80    373.90 o 
  20   2  -2     7034.04     6271.19   1176.11 o 
  22   2  -2     1730.81     1238.05    381.30 o 
  24   2  -2     2094.63     1676.11    417.83 o 
 -17   3  -2     1318.68     1196.53    238.86 o 
 -15   3  -2     4160.29     3991.38    420.66 o 
 -13   3  -2     1100.19      868.21    224.52 o 
 -11   3  -2     6857.87     6949.79    575.48 o 
  -9   3  -2     1134.70      996.68    236.30 o 
  -7   3  -2     7589.60     6830.92    440.86 o 
  -5   3  -2     6315.56     5987.57    453.40 o 
  -3   3  -2     5618.19     5080.67    434.86 o 
  -1   3  -2    11679.05    12237.24    672.88 o 
   1   3  -2     1266.67     1249.41    199.77 o 
   3   3  -2    15578.66    17457.60   1131.51 o 
   5   3  -2     2349.95     2095.05    249.58 o 
   7   3  -2     9004.26     9195.05    579.91 o 
   9   3  -2     6744.51     6897.39    499.70 o 
  11   3  -2     6810.61     6975.01    485.01 o 
  13   3  -2     6091.87     6210.13    586.71 o 
  15   3  -2      662.94      673.62    222.33 o 
  17   3  -2     8938.88     8923.38   1058.24 o 
  19   3  -2       66.41       46.47    106.80 o 
  21   3  -2     4169.13     3874.58    633.41 o 
 -10   4  -2      563.75      505.55    172.52 o 
  -8   4  -2     1699.33     1482.36    276.59 o 
  -6   4  -2       10.68       48.32    150.90 o 
  -4   4  -2     1648.90     1652.06    308.34 o 
  -2   4  -2     1196.44     1074.16    278.03 o 
   0   4  -2     3329.94     3345.51    432.78 o 
   2   4  -2      959.78      930.19    251.14 o 
   4   4  -2     1172.53     1243.49    305.75 o 
   6   4  -2     2172.52     2368.38    377.58 o 
   8   4  -2       67.81       69.37    148.81 o 
  10   4  -2     2386.03     2406.54    387.52 o 
  12   4  -2     1019.01      805.54    239.04 o 
  14   4  -2     2768.20     2788.70    438.26 o 
 -23   1  -1      747.18      693.10    235.32 o 
 -21   1  -1     2795.27     2394.44    354.68 o 
 -19   1  -1     1347.37     1243.16    270.47 o 
 -17   1  -1      742.04      698.12    141.73 o 
 -15   1  -1     2422.09     2389.40    205.89 o 
 -13   1  -1     2329.60     2232.90    202.40 o 
 -11   1  -1     3519.58     3750.24    237.39 o 
  -9   1  -1    11504.75    11894.81    322.52 o 
  -7   1  -1    10874.13    11356.04    481.53 o 
  -5   1  -1     4893.23     5182.31    129.19 o 
  -3   1  -1    18975.38    19028.81    486.87 o 
  -1   1  -1    15446.95    15456.79    565.55 o 
   1   1  -1     1285.31     1381.45     71.75 o 
   3   1  -1    44256.52    41661.39    692.41 o 
   5   1  -1     7764.12     8064.80    199.16 o 
   7   1  -1     3969.08     4027.38    131.14 o 
   9   1  -1    11377.54    11870.41    476.21 o 
  11   1  -1     8223.71     8169.62    289.71 o 
  13   1  -1     1884.93     1977.33     81.66 o 
  15   1  -1     7677.33     7418.06    418.89 o 
  17   1  -1     7009.70     6398.95    294.91 o 
  19   1  -1     4761.22     4115.46    267.12 o 
  25   1  -1     1063.70      968.92    254.63 o 
 -20   2  -1     1639.13     1725.46    265.65 o 
 -18   2  -1     2081.82     1960.24    266.96 o 
 -16   2  -1     2437.15     2377.91    249.68 o 
 -14   2  -1     4340.23     4580.14    284.97 o 
 -12   2  -1     1901.44     2047.40    207.47 o 
 -10   2  -1     9638.47    10483.60    652.76 o 
  -8   2  -1     3341.80     3650.93    214.00 o 
  -6   2  -1    11750.72    11330.96    710.64 o 
  -4   2  -1     4415.21     4240.08    157.76 o 
  -2   2  -1     6513.81     6601.65    209.14 o 
   0   2  -1     6860.53     7011.85    297.00 o 
   2   2  -1     3840.63     3839.86    239.29 o 
   4   2  -1     6504.33     6592.67    289.33 o 
   6   2  -1     4358.33     4424.26    194.59 o 
   8   2  -1    11082.70    11022.59    402.12 o 
  10   2  -1     2298.32     2528.34    406.20 o 
  12   2  -1     4938.33     5300.97    624.87 o 
  14   2  -1     4515.38     4500.70    540.83 o 
  16   2  -1      981.18      854.53    266.47 o 
  18   2  -1     2828.75     2790.29    477.75 o 
  20   2  -1     1241.70     1009.61    332.64 o 
  22   2  -1     2295.97     1899.81    509.69 o 
 -17   3  -1      411.32      440.38    178.48 o 
 -15   3  -1      924.90      845.93    209.34 o 
 -13   3  -1      495.88      586.50    180.56 o 
 -11   3  -1      816.05      906.01    183.79 o 
  -9   3  -1      577.80      543.70    188.50 o 
  -7   3  -1     1359.88     1298.01    197.20 o 
  -5   3  -1      511.01      454.41     83.83 o 
  -3   3  -1      950.45      948.93    114.63 o 
  -1   3  -1     2245.87     2035.06    239.73 o 
   1   3  -1     1857.66     2201.95    276.94 o 
   3   3  -1     3625.41     3648.20    340.63 o 
   5   3  -1     1042.19     1141.42    204.93 o 
   7   3  -1     3578.20     3684.13    356.07 o 
   9   3  -1     1245.65     1261.35    215.94 o 
  11   3  -1     2687.28     2810.45    311.34 o 
  13   3  -1     1015.49      994.14    240.40 o 
  15   3  -1     1422.26     1396.01    361.50 o 
  17   3  -1     2107.42     1895.60    380.14 o 
  19   3  -1      348.13      359.23    553.27 o 
 -12   4  -1     3671.61     3514.96    551.91 o 
 -10   4  -1       14.77       22.04    142.63 o 
  -8   4  -1     5926.45     5771.29    692.71 o 
  -6   4  -1      515.86      496.66    274.12 o 
  -4   4  -1     4812.52     4731.30    581.37 o 
  -2   4  -1     3692.65     3804.73    478.21 o 
   0   4  -1     5410.68     4928.51    682.01 o 
   2   4  -1     4800.29     4802.06    551.28 o 
   4   4  -1      466.53      350.68    622.13 o 
   6   4  -1     7451.42     7228.96    792.44 o 
   8   4  -1      186.26      129.62    219.77 o 
  10   4  -1     3649.20     3507.28    481.12 o 
  12   4  -1     1975.62     1937.43    355.68 o 
  14   4  -1     2733.31     2708.29    509.15 o 
 -24   0   0     4783.36     4342.75    704.39 o 
 -22   0   0     5321.20     5351.28   1124.80 o 
 -20   0   0     1670.28     1680.42    382.01 o 
 -18   0   0    19673.37    20891.50   1792.01 o 
 -16   0   0     3428.10     3290.57    440.72 o 
 -14   0   0    37252.23    35939.46   2816.63 o 
 -12   0   0     1533.49     1519.87    243.36 o 
 -10   0   0    14126.17    13128.21    599.54 o 
  -8   0   0    19384.05    18798.35    659.25 o 
  -6   0   0    36169.18    38570.38   2780.28 o 
  -4   0   0    62121.79    65866.17   1819.29 o 
  -2   0   0        4.23       23.09     35.59 o 
   2   0   0      100.57       44.42     15.10 o 
   4   0   0    62808.16    59995.89    976.34 o 
   6   0   0    35619.07    35836.68    722.69 o 
   8   0   0    17976.35    18141.27    459.85 o 
  18   0   0    20858.16    20568.83   1029.71 o 
  20   0   0     1221.81     1166.57    202.96 o 
  22   0   0     5253.08     4853.37    720.68 o 
 -23   1   0      528.21      526.69    241.01 o 
 -21   1   0     5055.40     4837.75    641.72 o 
 -19   1   0     1796.07     1844.32    214.61 o 
 -17   1   0    10183.29    10255.31    464.63 o 
 -15   1   0     3623.07     3571.43    318.05 o 
 -13   1   0     3826.20     3751.42    231.14 o 
 -11   1   0    14814.62    14240.93    372.49 o 
  -9   1   0     5093.19     5420.89    220.56 o 
  -7   1   0    14527.87    13966.32    411.47 o 
  -5   1   0     6581.02     6894.55    246.49 o 
  -3   1   0    40283.85    39217.15    529.01 o 
  -1   1   0     6938.39     7162.91    177.59 o 
   1   1   0     7341.03     7046.14    141.50 o 
   3   1   0    38272.61    36874.94   1080.44 o 
   5   1   0     6598.02     6495.69    163.90 o 
   7   1   0    14365.87    14229.50    339.13 o 
   9   1   0     4919.06     4661.45    127.04 o 
  11   1   0    15397.91    15157.12    481.41 o 
  13   1   0     3679.50     3931.16    192.12 o 
  15   1   0     3764.19     3754.55    369.53 o 
  17   1   0     9616.32     9655.85    487.73 o 
  19   1   0     1898.22     1803.71    200.59 o 
  23   1   0      519.72      539.11    207.76 o 
 -22   2   0     1308.06     1234.36    292.81 o 
 -20   2   0     2397.18     2474.06    318.69 o 
 -18   2   0      933.07      898.54    186.28 o 
 -16   2   0     4981.60     5096.87    417.88 o 
 -14   2   0     1113.83     1131.03    161.12 o 
 -12   2   0     7763.15     7937.45    465.69 o 
 -10   2   0     4056.56     4344.44    302.90 o 
  -8   2   0     7111.44     7471.77    287.43 o 
  -6   2   0     8783.69     8585.11    234.16 o 
  -4   2   0     3844.97     3803.32    189.05 o 
  -2   2   0    10359.42     9881.23    336.78 o 
   0   2   0       37.02       35.33     36.09 o 
   2   2   0    10235.71    10068.34    477.67 o 
   4   2   0     4140.02     3769.13    191.09 o 
   6   2   0     9013.54     8957.53    405.77 o 
   8   2   0     8466.32     8869.07    563.73 o 
  10   2   0     3781.51     4077.85    498.78 o 
  12   2   0     8083.16     8316.97    858.47 o 
  14   2   0     1113.65     1018.44    274.72 o 
  16   2   0     4549.87     4573.76    532.22 o 
  18   2   0      743.88      733.53    303.64 o 
  20   2   0     2023.26     1824.81    453.49 o 
  22   2   0     1507.95     1284.62    430.24 o 
 -19   3   0     3548.39     3439.18    476.43 o 
 -17   3   0      635.03      664.90    202.97 o 
 -15   3   0     3453.22     3464.85    455.31 o 
 -13   3   0     4939.22     4992.44    445.14 o 
 -11   3   0     2232.91     2076.68    265.46 o 
  -9   3   0     7370.09     7731.96    559.53 o 
  -7   3   0      337.64      266.14     52.36 o 
  -5   3   0     9224.21     8664.40    769.94 o 
  -3   3   0     2735.29     2574.73    273.35 o 
  -1   3   0     6646.70     7126.65    524.29 o 
   1   3   0     6869.81     7348.71    562.05 o 
   3   3   0     2732.42     2483.99    289.16 o 
   5   3   0     9572.84     9706.40    599.73 o 
   7   3   0      337.48      273.87    347.19 o 
   9   3   0     7209.46     7697.11    535.82 o 
  11   3   0     2440.41     2404.95    308.84 o 
  13   3   0     4824.38     5001.49    505.85 o 
  15   3   0     3534.78     3620.30    522.29 o 
  17   3   0      773.25      766.18    835.65 o 
  19   3   0     3733.79     3457.14    964.19 o 
 -12   4   0     1711.70     1518.88    266.41 o 
 -10   4   0      413.00      363.21    445.36 o 
  -8   4   0     1716.36     1521.28    262.93 o 
  -6   4   0     1003.96     1102.70    222.07 o 
  -4   4   0     1063.82      985.14    177.90 o 
  -2   4   0     2609.27     2637.06    364.90 o 
   0   4   0      124.91       51.12     96.42 o 
   2   4   0     2982.35     2981.48    400.32 o 
   4   4   0      847.50      797.16    306.80 o 
   6   4   0      966.79     1006.48    226.15 o 
   8   4   0     1652.08     1545.95    314.22 o 
  10   4   0      437.38      462.18    264.48 o 
  12   4   0     1218.42     1246.65    295.01 o 
 -25   1   1     1513.82     1655.15    303.51 o 
 -23   1   1     1188.23     1140.11    239.64 o 
 -21   1   1     3231.32     2880.64    371.01 o 
 -19   1   1     5202.69     4824.17    332.78 o 
 -17   1   1     6166.59     5965.06    355.27 o 
 -15   1   1     7086.02     6926.48    412.52 o 
 -13   1   1     2240.04     2246.63    154.83 o 
 -11   1   1     8868.00     9200.80    511.20 o 
  -7   1   1     4547.88     4712.01    455.99 o 
  -5   1   1     8198.71     8214.27    313.53 o 
  -3   1   1    42110.39    40508.44   1182.09 o 
  -1   1   1      262.03      266.42     35.63 o 
   1   1   1    13562.18    14145.03    398.87 o 
   3   1   1    19077.56    18570.70    374.72 o 
   5   1   1     5353.76     5450.72    124.64 o 
   7   1   1    11074.38    10137.90    587.34 o 
   9   1   1    11978.02    12758.54    382.88 o 
  11   1   1     3480.53     3773.71    221.76 o 
  13   1   1     1749.83     1769.91    187.17 o 
  15   1   1     2430.03     2329.04    196.71 o 
  17   1   1      155.05      145.76     54.90 o 
  19   1   1     1386.87     1283.12    343.83 o 
  21   1   1     2830.48     2412.29    429.45 o 
  23   1   1      678.90      652.14    218.24 o 
 -22   2   1     2770.64     2825.55    353.34 o 
 -20   2   1      899.36      828.49    236.66 o 
 -18   2   1     2746.03     2795.30    280.04 o 
 -16   2   1      861.86      896.96    157.88 o 
 -14   2   1     4394.63     4419.29    286.05 o 
 -12   2   1     5251.95     5218.07    337.32 o 
 -10   2   1     2527.05     2609.25    178.06 o 
  -8   2   1    12020.88    12659.64    441.58 o 
  -6   2   1     4437.72     4849.75    114.82 o 
  -4   2   1     6233.53     6410.17    343.55 o 
  -2   2   1     3706.38     4170.40    281.63 o 
   0   2   1     6560.25     6529.01    264.45 o 
   2   2   1     6810.85     7116.52    340.47 o 
   4   2   1     4470.46     4514.22    276.80 o 
   6   2   1    12710.13    13340.28    695.49 o 
   8   2   1     3689.54     3989.58    409.29 o 
  10   2   1     9327.43    10173.86   1013.85 o 
  12   2   1     2013.26     2033.65    353.02 o 
  14   2   1     4037.68     4036.09    556.91 o 
  16   2   1     2519.98     2422.34    461.89 o 
  18   2   1     2009.67     1794.17    485.86 o 
  20   2   1     1788.34     1742.10    303.79 o 
 -19   3   1      215.75      220.75    473.88 o 
 -17   3   1     2028.16     2012.92    322.25 o 
 -15   3   1     1591.18     1699.10    286.10 o 
 -13   3   1     1276.02     1273.98    210.11 o 
 -11   3   1     2822.16     2971.00    294.90 o 
  -9   3   1     1328.20     1294.22     86.74 o 
  -7   3   1     3822.91     3817.27    319.97 o 
  -5   3   1     1060.01     1078.40     93.39 o 
  -3   3   1     3431.43     3420.56    326.36 o 
  -1   3   1     1915.42     2248.16    285.66 o 
   1   3   1     2602.03     2386.14    279.95 o 
   3   3   1     1026.58     1111.14    223.15 o 
   5   3   1      633.07      657.76    177.77 o 
   7   3   1     1376.79     1306.58    243.67 o 
   9   3   1      813.71      799.58    237.01 o 
  11   3   1      883.91     1080.02    252.32 o 
  13   3   1      569.17      686.59    361.70 o 
  15   3   1      920.95      918.11    345.63 o 
  17   3   1      412.28      445.67    278.24 o 
 -14   4   1     2498.03     2286.85    615.54 o 
 -12   4   1     1978.55     1732.55    267.04 o 
 -10   4   1     3431.19     3536.49    468.95 o 
  -8   4   1      226.45      199.48    333.98 o 
  -6   4   1     7503.72     7597.57    821.55 o 
  -4   4   1      484.78      401.10    107.62 o 
  -2   4   1     5280.54     5277.67    429.15 o 
   0   4   1     5423.12     5236.87    562.54 o 
   2   4   1     3676.36     3815.16    523.63 o 
   4   4   1     4634.79     4415.10    561.28 o 
   6   4   1      428.39      357.49    640.58 o 
   8   4   1     5726.44     5874.60    808.38 o 
  10   4   1        7.04       30.63     96.94 o 
  12   4   1     3762.99     3684.57    649.99 o 
 -26   0   2     7682.34     8679.25    686.02 o 
 -24   0   2      300.97      244.29    521.67 o 
 -22   0   2     7200.00     7714.56    811.39 o 
 -20   0   2     1835.56     2010.40    307.09 o 
 -18   0   2     6601.59     6782.74    605.78 o 
 -16   0   2    12578.80    12745.33   1106.57 o 
 -14   0   2     2028.95     1888.04    216.09 o 
 -12   0   2    57351.64    59059.93   1494.16 o 
 -10   0   2      137.95      134.52    141.50 o 
  -8   0   2    55713.02    52887.98   1158.28 o 
  -6   0   2    16830.57    15860.75    543.64 o 
  -4   0   2     3606.46     3391.70    197.25 o 
  -2   0   2    17622.00    16964.50    439.59 o 
   0   0   2     3962.03     4280.39    128.03 o 
   2   0   2    57700.37    57797.61    986.65 o 
   4   0   2     4283.00     4813.72    134.81 o 
   6   0   2    44581.46    43163.60    634.40 o 
   8   0   2     6369.64     6861.47    306.52 o 
  10   0   2    18144.15    17622.38    739.27 o 
  12   0   2    16054.14    17477.84   1398.01 o 
  14   0   2      568.79      507.03    126.52 o 
  16   0   2    26467.79    26393.99   2083.75 o 
  18   0   2       62.64       46.15    215.08 o 
  20   0   2     4521.17     4454.41    665.21 o 
  22   0   2      869.98      683.65    148.77 o 
 -25   1   2      853.10      962.94    249.29 o 
 -23   1   2     3264.22     3623.20    484.11 o 
 -21   1   2      118.05      181.18    193.76 o 
 -19   1   2     4341.29     4635.07    293.31 o 
 -17   1   2     3197.54     3509.96    241.17 o 
 -15   1   2    11306.53    12423.18    634.59 o 
 -13   1   2     4759.25     5315.51    223.72 o 
 -11   1   2     6478.50     6401.46    206.87 o 
  -9   1   2    22564.32    23296.93    795.92 o 
  -7   1   2     4219.80     4039.94    103.34 o 
  -3   1   2    20608.37    20021.25    293.04 o 
   1   1   2    11943.00    12002.88    229.79 o 
   3   1   2    11347.98    10789.99    314.98 o 
   5   1   2    22537.92    22537.99    358.70 o 
   7   1   2     8408.84     7730.42    271.57 o 
   9   1   2    14452.89    14349.03    516.94 o 
  11   1   2     1941.31     1884.59    196.78 o 
  13   1   2    15475.03    16125.62    938.26 o 
  15   1   2     1637.27     1646.51    138.70 o 
  17   1   2     3324.12     3153.26    244.35 o 
  19   1   2     3990.97     3890.33    633.41 o 
  21   1   2     1475.39     1465.62    335.94 o 
 -24   2   2     2062.11     2168.25    284.29 o 
 -22   2   2     1541.81     1452.62    224.60 o 
 -20   2   2     6354.71     6374.57    513.35 o 
 -18   2   2     1868.34     2102.12    217.94 o 
 -16   2   2     1462.55     1575.47    174.60 o 
 -14   2   2     6676.66     7133.82    362.02 o 
 -12   2   2      915.54     1009.67    133.31 o 
 -10   2   2    10319.85    10805.77    393.27 o 
  -8   2   2     1288.89     1254.22     70.00 o 
  -6   2   2    17050.66    17158.43    391.72 o 
  -4   2   2     9636.81     9693.85    287.48 o 
  -2   2   2     8402.08     8426.26    230.19 o 
   0   2   2     8386.19     8142.83    229.77 o 
   2   2   2     2742.18     2532.91    253.98 o 
   4   2   2    12786.68    12585.72    664.77 o 
   6   2   2      532.73      496.84    247.16 o 
   8   2   2     7372.81     7511.75    756.64 o 
  10   2   2     2712.13     2612.59    420.98 o 
  12   2   2     3175.43     3119.77    436.41 o 
  14   2   2     2062.96     2044.20    406.06 o 
  16   2   2      299.61      359.89    178.56 o 
  18   2   2     2903.53     2728.08    399.27 o 
  20   2   2      504.98      477.26    219.98 o 
 -21   3   2     4804.54     4155.65    519.66 o 
 -19   3   2      105.45       38.75    126.25 o 
 -17   3   2     9120.60     9414.14   1696.42 o 
 -15   3   2      729.10      721.79    210.33 o 
 -13   3   2     5859.88     5781.00    484.53 o 
 -11   3   2     6589.03     6983.82    448.38 o 
  -9   3   2     6593.84     6729.98    331.37 o 
  -7   3   2     9174.59    10151.63    523.39 o 
  -5   3   2     2420.80     2274.59    178.64 o 
  -3   3   2    16261.98    18087.29    752.10 o 
  -1   3   2     1057.57      988.03    185.29 o 
   1   3   2    12043.54    12670.34    714.56 o 
   3   3   2     5742.74     5463.85    437.87 o 
   5   3   2     6014.46     5807.57    564.12 o 
   7   3   2     7360.61     7475.11    537.66 o 
   9   3   2     1137.89      978.46    227.88 o 
  11   3   2     6354.21     6293.00    953.99 o 
  13   3   2      942.24      762.38    300.56 o 
  15   3   2     4007.76     3367.82    444.08 o 
  17   3   2     1132.87      940.60    235.17 o 
 -14   4   2     2498.95     2163.91    532.29 o 
 -12   4   2      928.15      727.63    190.52 o 
 -10   4   2     2060.70     2100.72    321.88 o 
  -8   4   2       35.46       40.15     84.20 o 
  -6   4   2     2224.35     2386.07    324.52 o 
  -4   4   2     1236.67     1316.38    212.81 o 
  -2   4   2      898.33      920.39    182.69 o 
   0   4   2     3641.28     3667.86    378.02 o 
   2   4   2     1080.15      959.89    196.88 o 
   4   4   2     1760.01     1773.50    368.93 o 
   6   4   2       41.33       43.74    109.08 o 
   8   4   2     1577.52     1493.37    329.20 o 
  10   4   2      630.53      646.45    209.56 o 
 -27   1   3     1812.41     1701.96    350.91 o 
 -25   1   3      982.57      819.27    311.78 o 
 -23   1   3     2355.13     2516.78    274.08 o 
 -21   1   3     2172.42     2426.66    232.00 o 
 -19   1   3     3395.95     3477.94    251.37 o 
 -17   1   3     3635.95     3908.99    305.23 o 
 -15   1   3     4994.09     5601.00    302.30 o 
 -13   1   3     4607.69     4702.17    243.36 o 
 -11   1   3     4149.35     4742.49    260.69 o 
  -9   1   3     8959.88     9140.26    204.19 o 
  -7   1   3     7976.53     8604.00    183.69 o 
  -5   1   3    17385.42    17233.06    210.69 o 
  -3   1   3    25880.95    25377.78    272.32 o 
  -1   1   3    14909.58    14936.57    433.45 o 
   1   1   3    12091.36    11720.20    325.82 o 
   3   1   3     2091.00     2215.34     85.44 o 
   5   1   3     3192.24     3328.30    135.05 o 
   7   1   3     4172.32     4532.71    193.01 o 
   9   1   3     5582.55     5978.31    253.75 o 
  11   1   3     3248.93     3693.72    272.92 o 
  13   1   3    10884.70    11987.10    603.62 o 
  15   1   3     3741.29     4010.34    257.53 o 
  17   1   3     1418.44     1275.84    265.46 o 
  19   1   3     2365.19     2321.15    477.03 o 
  21   1   3      523.59      444.59    172.89 o 
 -24   2   3     3190.27     2970.30    324.36 o 
 -22   2   3     1341.96     1215.28    186.75 o 
 -20   2   3    12341.02    11587.64    775.99 o 
 -18   2   3     1328.11     1545.91    180.15 o 
 -16   2   3     8993.81     9588.66    499.64 o 
 -14   2   3     2265.33     2363.79    247.16 o 
 -12   2   3     8145.38     9078.37    580.28 o 
 -10   2   3     4414.67     4775.91    142.59 o 
  -8   2   3     7846.96     8101.70    224.99 o 
  -6   2   3    17713.08    18266.12    411.98 o 
  -4   2   3    12188.12    12864.10    255.88 o 
  -2   2   3    23618.05    22595.60    520.20 o 
   0   2   3     1501.80     1459.72    109.43 o 
   2   2   3    13389.07    14078.92    453.30 o 
   4   2   3     3415.38     3481.71    190.40 o 
   6   2   3     4196.55     3971.57    559.64 o 
   8   2   3     4355.46     3542.58    927.08 o 
  10   2   3     4180.11     3852.25    253.56 o 
  12   2   3     3218.01     3484.67    347.77 o 
  14   2   3     1323.78     1154.80    219.48 o 
  16   2   3     2991.05     3115.34    430.39 o 
  18   2   3      486.80      411.98    218.93 o 
 -21   3   3       87.50      107.72    199.94 o 
 -19   3   3     1253.49     1345.05    402.90 o 
 -17   3   3      669.02      674.90    185.20 o 
 -15   3   3     1834.64     1809.47    251.02 o 
 -13   3   3      965.48     1092.62    205.17 o 
 -11   3   3     1612.44     1662.08    203.20 o 
  -9   3   3     1868.35     2077.14    154.24 o 
  -7   3   3      750.01      758.87    100.63 o 
  -5   3   3     1774.49     1887.82    173.71 o 
  -3   3   3      706.99      749.90    137.27 o 
  -1   3   3     4576.00     4730.57    306.99 o 
   1   3   3     3296.41     3509.48    259.61 o 
   3   3   3     1536.52     1472.86    180.61 o 
   5   3   3     2275.00     2345.02    233.64 o 
   7   3   3     1413.66     1324.12    202.80 o 
   9   3   3     1176.52     1158.66    216.36 o 
  11   3   3      314.91      376.06    213.97 o 
  13   3   3     1442.16     1139.35    248.79 o 
  15   3   3      777.77      656.63    189.78 o 
 -16   4   3       73.05       46.00    244.65 o 
 -14   4   3     4323.88     4260.36    785.27 o 
 -12   4   3     2525.51     2414.09    579.95 o 
 -10   4   3     2778.42     2868.63    394.25 o 
  -8   4   3     3999.81     3988.59    501.73 o 
  -6   4   3      391.44      520.64    128.38 o 
  -4   4   3     5492.90     5735.10    463.24 o 
  -2   4   3       30.48       23.27    101.04 o 
   0   4   3     3981.32     4117.07    393.02 o 
   2   4   3     1561.77     1575.56    246.79 o 
   4   4   3     4917.29     4881.00    492.28 o 
   6   4   3     2549.79     2533.85    319.78 o 
   8   4   3      819.80      722.85    197.31 o 
  10   4   3     3921.12     3651.68    490.55 o 
 -28   0   4     2009.98     2401.10    614.54 o 
 -26   0   4      721.04      610.02    301.92 o 
 -24   0   4     9544.00     9856.36   1416.10 o 
 -22   0   4       98.19       74.85    176.76 o 
 -20   0   4    11371.34    11434.58    832.49 o 
 -18   0   4     5524.59     5280.16    545.35 o 
 -16   0   4    12054.71    11006.31    950.01 o 
 -14   0   4     9782.17     8804.46    298.49 o 
 -12   0   4     1202.72     1614.31    133.48 o 
 -10   0   4    46954.88    43110.23   2109.49 o 
  -8   0   4     1285.77     1331.48    107.64 o 
  -6   0   4    42637.36    41865.29    576.71 o 
  -4   0   4     8452.74     8694.19    181.36 o 
   0   0   4    27944.51    28279.26   2247.05 o 
   2   0   4     1589.09     1566.25    109.57 o 
   4   0   4    57349.20    57170.34   2545.49 o 
   6   0   4       22.44       78.08    120.42 o 
   8   0   4    21969.79    23712.50   1058.85 o 
  10   0   4      734.10      878.57    207.41 o 
  12   0   4    10500.44    11671.06    820.51 o 
  14   0   4     1734.72     1793.81    236.69 o 
  16   0   4     2567.68     2475.09    424.93 o 
  18   0   4     8324.22     7866.99   1109.23 o 
  20   0   4      488.01      332.50    192.69 o 
 -27   1   4     3099.39     3686.60    462.03 o 
 -25   1   4      784.90      954.84    187.17 o 
 -23   1   4     5404.56     5861.98    408.87 o 
 -21   1   4     3026.97     3354.94    280.55 o 
 -19   1   4     4823.13     4941.48    291.86 o 
 -17   1   4     7808.27     7957.94    443.31 o 
 -15   1   4     2014.63     2204.87    143.44 o 
 -13   1   4    19573.22    17244.54   2685.86 o 
 -11   1   4     3134.76     3259.22    111.93 o 
  -9   1   4    11421.60    11622.87    380.34 o 
  -7   1   4     6697.88     6536.12    164.43 o 
  -5   1   4     9282.20     9029.48    150.57 o 
  -3   1   4     2924.60     2544.31     73.19 o 
  -1   1   4     5045.23     5011.23    117.08 o 
   1   1   4    22953.72    21802.44    392.57 o 
   3   1   4     2598.16     2528.90    127.63 o 
   5   1   4     7508.03     7274.41    254.12 o 
   7   1   4     7818.40     8235.88    411.01 o 
   9   1   4     2564.68     2638.89    220.94 o 
  11   1   4     3433.17     3780.59    260.07 o 
  13   1   4     1709.01     1661.76    165.59 o 
  15   1   4     4036.24     4209.98    325.06 o 
  17   1   4      606.12      573.20    197.14 o 
  19   1   4     1286.46     1360.70    316.35 o 
 -26   2   4     1832.91     1983.55    403.07 o 
 -24   2   4       72.92      111.12    185.45 o 
 -22   2   4     4356.15     4275.16    374.27 o 
 -20   2   4     1511.78     1569.92    214.41 o 
 -18   2   4     9352.90    10638.92    535.13 o 
 -16   2   4     3062.30     3500.27    277.57 o 
 -14   2   4     4023.90     4379.81    331.89 o 
 -12   2   4    10386.19    11064.72    535.06 o 
 -10   2   4     1721.44     1792.74    101.01 o 
  -8   2   4     8976.10     9330.96    230.66 o 
  -6   2   4     3968.95     4369.74    133.43 o 
  -4   2   4    26938.99    26501.84    448.89 o 
  -2   2   4     1942.31     1730.90     94.56 o 
   0   2   4     5957.51     6300.17    218.97 o 
   2   2   4     9380.03     9594.67    343.88 o 
   4   2   4     3502.12     3462.05    174.62 o 
   6   2   4     7071.21     7425.54    407.68 o 
   8   2   4      889.55     1032.96    137.55 o 
  10   2   4    10858.68    12259.76    446.16 o 
  12   2   4     1173.12     1168.27    217.28 o 
  14   2   4     3672.90     3596.80    495.53 o 
  16   2   4     1358.82     1315.72    269.94 o 
  18   2   4      386.34      345.45    201.97 o 
 -21   3   4     2488.78     2524.18    564.95 o 
 -19   3   4     3787.55     3536.23    660.54 o 
 -17   3   4     1132.03      547.36    395.86 o 
 -15   3   4    12483.98    13142.71   2719.53 o 
 -13   3   4      500.88      427.88    133.58 o 
 -11   3   4    10735.48    11243.29    409.81 o 
  -9   3   4     7648.54     7916.94    348.55 o 
  -7   3   4     9253.78     9639.88    467.86 o 
  -5   3   4     9318.29    10173.26    460.09 o 
  -3   3   4      638.45      613.22    118.87 o 
  -1   3   4    15540.51    16979.70    658.58 o 
   1   3   4      444.50      351.14    145.22 o 
   3   3   4     8881.61     8974.13    420.78 o 
   5   3   4     3783.51     3777.68    349.70 o 
   7   3   4     7139.50     7052.44    566.13 o 
   9   3   4     4117.36     4070.29    482.30 o 
  11   3   4     1301.22     1085.71    295.86 o 
  13   3   4     5118.54     4905.05    585.00 o 
 -16   4   4      764.51      636.21    857.68 o 
 -14   4   4     1509.92     1322.59    517.65 o 
 -12   4   4     5786.39     5936.61   1064.59 o 
 -10   4   4     1211.03     1019.66    385.46 o 
  -8   4   4     4729.47     4290.42    503.12 o 
  -6   4   4       46.61       29.05     87.78 o 
  -4   4   4     2119.09     2349.82    273.30 o 
  -2   4   4     1094.66     1066.48    175.43 o 
   0   4   4     1364.35     1325.44    245.48 o 
   2   4   4     4370.88     4339.76    475.96 o 
   4   4   4     1478.39     1309.76    225.19 o 
   6   4   4     2904.19     2793.85    357.03 o 
   8   4   4      230.58      122.61    210.79 o 
 -27   1   5     1773.92     1762.88    247.79 o 
 -25   1   5     2295.61     2342.78    283.12 o 
 -23   1   5     1501.18     1393.57    180.10 o 
 -21   1   5     7463.63     7320.70    341.43 o 
 -19   1   5     1827.21     1883.41    197.05 o 
 -17   1   5     4653.33     4875.75    320.84 o 
 -15   1   5    12034.54    13403.00    378.47 o 
 -13   1   5     8915.78     9063.26    218.76 o 
 -11   1   5     8796.19     9399.65    187.05 o 
  -9   1   5     5396.63     5789.06    224.50 o 
  -7   1   5    17527.11    16707.23    744.10 o 
  -5   1   5     1372.36     1383.55     55.33 o 
  -3   1   5    13325.13    13707.50    243.66 o 
  -1   1   5     5951.23     6295.76    148.73 o 
   1   1   5    14655.83    14965.25    567.42 o 
   3   1   5     8657.91     9499.65    281.90 o 
   5   1   5     5977.46     6249.48    229.53 o 
   7   1   5     5887.31     6424.18    419.31 o 
   9   1   5     1477.97     1464.62    156.15 o 
  11   1   5     3176.67     3280.33    231.69 o 
  13   1   5      571.34      643.74    116.31 o 
  15   1   5     2051.22     1826.23    258.20 o 
  17   1   5     1102.10      905.98    290.80 o 
 -26   2   5      914.31      722.55    312.97 o 
 -24   2   5     1989.86     1903.32    502.37 o 
 -22   2   5     1152.86     1304.17    256.69 o 
 -20   2   5     1326.42     1403.30    195.83 o 
 -18   2   5     6002.72     6893.34    591.11 o 
 -16   2   5     2617.80     2818.16    440.36 o 
 -14   2   5     9383.18    10331.56    518.72 o 
 -12   2   5      936.07      998.28    103.97 o 
 -10   2   5    11174.18    11268.00    300.29 o 
  -8   2   5     8498.77     8576.54    187.87 o 
  -6   2   5     1850.99     1744.85     78.36 o 
  -4   2   5    17613.70    18435.63    316.79 o 
  -2   2   5     2088.92     2077.90     95.96 o 
   0   2   5     8001.39     8266.57    267.29 o 
   2   2   5     1114.44     1204.98    130.32 o 
   4   2   5     8830.92     9669.32    587.63 o 
   6   2   5     1956.66     2242.63    178.95 o 
   8   2   5     4755.99     4773.78    256.19 o 
  10   2   5     8649.50     8971.99    529.19 o 
  12   2   5     1856.74     1702.31    302.80 o 
  14   2   5     5843.62     5655.84    668.54 o 
  16   2   5      314.58      277.36    191.68 o 
 -23   3   5      790.03      652.57    931.10 o 
 -21   3   5     1471.07     1390.19    412.59 o 
 -19   3   5      524.26      505.45    252.83 o 
 -17   3   5     2322.44     1920.76    574.49 o 
 -15   3   5      172.97      210.03    212.27 o 
 -13   3   5     3836.99     4056.63    275.37 o 
 -11   3   5     3074.97     2937.97    240.34 o 
  -9   3   5     4027.43     4051.37    232.48 o 
  -7   3   5     6215.35     6406.92    336.90 o 
  -5   3   5      676.93      707.72    121.11 o 
  -3   3   5     2234.13     2357.90    208.47 o 
  -1   3   5      636.88      676.02    131.78 o 
   1   3   5     3157.90     3217.60    256.57 o 
   3   3   5      386.80      408.17    188.06 o 
   5   3   5     3082.08     2998.76    317.49 o 
   7   3   5     2348.29     2276.88    325.08 o 
   9   3   5      637.81      576.38    225.03 o 
  11   3   5     1272.81     1213.29    275.55 o 
  13   3   5      378.49      311.01    222.89 o 
 -16   4   5     2769.89     2944.30    759.08 o 
 -14   4   5       58.99       56.05    174.61 o 
 -12   4   5     3663.02     3674.81    851.73 o 
 -10   4   5      463.79      398.74   1115.04 o 
  -8   4   5     4067.25     3767.03    724.63 o 
  -6   4   5     2064.36     2175.08    239.26 o 
  -4   4   5     1631.22     1611.24    217.64 o 
  -2   4   5     5136.01     5171.07    486.12 o 
   0   4   5      284.86      264.65    455.82 o 
   2   4   5     3365.19     3377.64    387.68 o 
   4   4   5      701.82      556.31    185.00 o 
   6   4   5     2301.63     2222.35    317.84 o 
 -28   0   6     5496.29     6869.51   1099.32 o 
 -26   0   6     6506.25     7269.46   1231.30 o 
 -24   0   6     8910.51     8958.71    963.61 o 
 -22   0   6    12747.48    15017.46    964.62 o 
 -20   0   6     1327.06     1270.08    177.28 o 
 -18   0   6    27392.85    28205.75   1231.32 o 
 -16   0   6      617.39      555.55    116.66 o 
 -14   0   6    29181.77    28083.84   1847.09 o 
 -12   0   6    10421.46    11176.43    917.54 o 
 -10   0   6    21409.54    21745.67   1863.13 o 
  -6   0   6    13175.63    13489.23    283.31 o 
  -4   0   6    27408.88    26320.05    682.29 o 
  -2   0   6      431.94      403.58     81.32 o 
   0   0   6    29677.35    30863.76    894.86 o 
   2   0   6     1048.62      856.61    138.29 o 
   4   0   6     6017.40     6324.58    386.39 o 
   6   0   6    14695.23    15594.90   1285.99 o 
   8   0   6     3300.26     3419.83    468.28 o 
  10   0   6     7439.01     8367.42    665.78 o 
  12   0   6      830.00      741.28    201.23 o 
  14   0   6     6324.12     5991.08    801.99 o 
  16   0   6      475.28      480.91    173.17 o 
  18   0   6      284.96      226.35    133.99 o 
 -29   1   6     2360.23     2264.53    630.11 o 
 -27   1   6      538.90      570.62    176.50 o 
 -25   1   6     5826.03     6041.86    511.18 o 
 -23   1   6      890.27      848.83    133.53 o 
 -21   1   6     7711.90     7364.29    321.98 o 
 -19   1   6     3874.94     4072.28    283.69 o 
 -17   1   6     4361.46     4728.70    272.46 o 
 -15   1   6     6498.86     6437.49    239.05 o 
 -13   1   6     2570.76     2476.34    151.28 o 
 -11   1   6    17971.31    17368.68    648.41 o 
  -9   1   6     1134.92     1179.48    107.15 o 
  -7   1   6    28833.20    29296.65    652.27 o 
  -5   1   6    10921.33    10656.91    224.78 o 
  -3   1   6    13342.63    13574.28    245.97 o 
  -1   1   6     9818.95     9386.58    301.03 o 
   1   1   6     2166.41     1996.01    114.75 o 
   3   1   6    12534.96    13810.53    464.71 o 
   5   1   6      888.66      869.24    122.00 o 
   7   1   6     8255.74     8900.18    527.20 o 
   9   1   6     1674.42     1746.98    210.03 o 
  11   1   6     6322.06     6414.25    446.33 o 
  13   1   6     1569.75     1683.05    253.86 o 
  15   1   6      696.52      728.58    257.50 o 
  17   1   6     3196.60     3088.12    663.70 o 
 -26   2   6      960.38      861.92    286.35 o 
 -24   2   6     2370.82     2416.31    515.50 o 
 -22   2   6      868.81      937.85    425.72 o 
 -20   2   6     3958.54     4335.53    347.64 o 
 -18   2   6      807.37      869.99    121.13 o 
 -16   2   6    11312.53     9159.88   1911.20 o 
 -14   2   6     3075.14     3283.35    190.41 o 
 -12   2   6     7733.13     8534.60    420.25 o 
 -10   2   6     7515.59     7558.27    306.96 o 
  -8   2   6     1953.53     1973.90     82.81 o 
  -6   2   6     9105.24     8953.28    212.17 o 
  -4   2   6     3007.15     3243.90    120.77 o 
  -2   2   6    13800.43    13949.63    327.19 o 
   0   2   6     2035.92     2017.38    223.14 o 
   2   2   6     7299.17     8057.94    460.29 o 
   4   2   6     3756.41     3961.00    279.15 o 
   6   2   6     1605.44     1566.21    156.07 o 
   8   2   6     3221.97     3269.12    225.68 o 
  10   2   6      683.74      640.90    203.27 o 
  12   2   6     5386.00     5530.52    667.13 o 
  14   2   6      401.89      364.31    197.01 o 
 -23   3   6     4843.11     4141.58    519.23 o 
 -21   3   6     3452.98     2915.31    760.87 o 
 -19   3   6     4797.60     3843.11    699.44 o 
 -17   3   6     6110.42     6063.57    932.75 o 
 -15   3   6      104.12       60.00    341.39 o 
 -13   3   6    12334.15    11922.67    845.73 o 
 -11   3   6      366.15      299.87     69.80 o 
  -9   3   6     8246.42     8695.83    333.03 o 
  -7   3   6     5952.68     6119.98    342.02 o 
  -5   3   6    10939.55    10407.24    625.13 o 
  -3   3   6     6557.77     6525.64    408.42 o 
  -1   3   6     2300.03     2157.12    220.44 o 
   1   3   6    14057.37    14343.24    772.21 o 
   3   3   6       98.41       83.11    131.78 o 
   5   3   6     7150.49     7270.47    690.45 o 
   7   3   6     2448.28     2235.25    383.73 o 
   9   3   6     5181.67     4986.82    596.78 o 
  11   3   6     2956.18     2792.47    395.51 o 
 -16   4   6     1302.95     1250.25    467.92 o 
 -14   4   6      128.87      134.28    325.96 o 
 -12   4   6      111.80      144.68    312.47 o 
 -10   4   6     4442.99     3970.42    787.78 o 
  -8   4   6     1442.64     1427.47    227.24 o 
  -6   4   6     2886.27     3016.76    345.01 o 
  -4   4   6      186.08       84.53    149.38 o 
  -2   4   6     2541.45     2481.24    310.45 o 
   0   4   6      405.79      452.74    208.94 o 
   2   4   6      196.53      229.50    168.22 o 
   4   4   6     3645.92     3199.46    355.46 o 
 -29   1   7     1922.18     1736.33    344.95 o 
 -27   1   7      475.95      585.67    251.53 o 
 -25   1   7     1904.74     2108.32    279.24 o 
 -23   1   7     1523.25     1668.31    204.19 o 
 -21   1   7     2030.21     2025.78    255.49 o 
 -19   1   7     5102.45     4894.22    292.87 o 
 -17   1   7     2245.48     2258.75    206.50 o 
 -15   1   7     6101.42     6440.50    265.53 o 
 -13   1   7     3798.47     3830.20    188.98 o 
 -11   1   7     6932.66     6915.88    252.86 o 
  -9   1   7     5397.10     6200.85    277.38 o 
  -7   1   7     3311.72     3940.06    139.61 o 
  -5   1   7    10506.97    11411.50    270.74 o 
  -3   1   7     3819.98     3917.83    136.12 o 
  -1   1   7     3736.37     3447.85    164.67 o 
   1   1   7     4004.20     4442.67    208.49 o 
   3   1   7     6110.36     6625.61    390.89 o 
   5   1   7     2623.60     2626.86    213.91 o 
   7   1   7     1263.01     1255.18    144.81 o 
   9   1   7     6152.60     6174.23    309.44 o 
  11   1   7      704.90      682.42    142.74 o 
  13   1   7     2242.94     2137.19    377.67 o 
  15   1   7     1026.60      973.30    284.99 o 
 -26   2   7     2896.90     2516.50    459.38 o 
 -24   2   7      319.33      292.45    381.58 o 
 -22   2   7     5706.71     5428.50    773.07 o 
 -20   2   7     3043.49     2603.34    431.39 o 
 -18   2   7     3018.81     2687.61    118.00 o 
 -16   2   7    12970.71    13007.31    653.49 o 
 -14   2   7     2344.36     2542.05    229.74 o 
 -12   2   7     9300.83     9437.03    788.93 o 
 -10   2   7      808.53      874.08    123.33 o 
  -8   2   7     9891.20    10434.88    202.12 o 
  -6   2   7      514.02      517.85     58.54 o 
  -4   2   7     6910.04     6373.92    282.75 o 
  -2   2   7    11059.49    10415.15    467.41 o 
   0   2   7     5693.71     5737.76    368.75 o 
   2   2   7    11656.01    11988.87    577.86 o 
   4   2   7      690.28      595.21    141.32 o 
   6   2   7     5106.63     5158.07    297.69 o 
   8   2   7      476.77      381.58    108.98 o 
  10   2   7      653.97      679.84    199.53 o 
  12   2   7      893.39     1069.60    288.41 o 
  14   2   7     1462.13     1442.76    342.79 o 
 -23   3   7       50.29       91.00    263.17 o 
 -21   3   7     1513.33     1247.09    378.28 o 
 -19   3   7     1472.44     1553.53    429.52 o 
 -17   3   7      752.21      856.39    413.23 o 
 -15   3   7     1349.53     1559.99    390.48 o 
 -13   3   7      127.38      146.35    196.09 o 
 -11   3   7      966.38     1017.27    116.73 o 
  -9   3   7      588.51      620.38     90.27 o 
  -7   3   7     3070.89     3024.41    216.01 o 
  -5   3   7     1092.87     1212.29    154.31 o 
  -3   3   7     1557.60     1461.01    194.63 o 
  -1   3   7     2415.77     2565.70    241.24 o 
   1   3   7      682.51      627.34    171.85 o 
   3   3   7      723.74      695.53    264.51 o 
   5   3   7     1591.29     1533.28    281.42 o 
   7   3   7     1438.47     1405.54    389.71 o 
   9   3   7      896.11      819.39    220.08 o 
 -16   4   7     2116.75     1998.99    602.27 o 
 -14   4   7     5288.08     4931.30   1019.02 o 
 -12   4   7      442.21      423.06   1058.63 o 
 -10   4   7     6980.42     6362.19   1053.10 o 
  -8   4   7      154.57      118.80    248.79 o 
  -6   4   7     5238.75     5396.44    697.24 o 
  -4   4   7     1220.54     1060.05    212.87 o 
  -2   4   7     2400.88     2339.46    292.26 o 
   0   4   7     2724.04     2657.53    304.47 o 
   2   4   7     1144.36     1051.24    220.28 o 
 -28   0   8     1336.14      965.48    328.98 o 
 -26   0   8     6879.72     7093.99    943.95 o 
 -22   0   8     8222.21     8798.16    736.54 o 
 -20   0   8    13256.63    14415.70   1037.67 o 
 -18   0   8     3548.45     3260.35    273.37 o 
 -16   0   8    24946.52    24094.21    703.32 o 
 -14   0   8       79.08      146.23    157.97 o 
 -12   0   8    29853.25    29881.46    606.30 o 
 -10   0   8    26323.24    25083.51    465.88 o 
  -8   0   8    30441.82    30796.28    523.32 o 
  -6   0   8    31459.26    29974.42   2175.11 o 
  -4   0   8     3613.65     3820.45    194.57 o 
  -2   0   8    28111.27    30515.15    982.43 o 
   0   0   8       51.54      100.47    162.12 o 
   2   0   8    19122.96    21810.54   1582.38 o 
   4   0   8     3925.57     5124.86    577.65 o 
   6   0   8    14208.03    16869.40   1089.99 o 
   8   0   8     7679.24     8109.20    616.40 o 
  10   0   8     5383.23     4846.48    667.43 o 
  12   0   8     6648.93     6564.86    987.44 o 
  14   0   8       45.64       39.40    188.67 o 
 -29   1   8     1721.42     1779.38    497.99 o 
 -27   1   8     5037.06     5144.88    826.11 o 
 -25   1   8     1168.68     1085.54    376.78 o 
 -23   1   8     8333.99     7960.01    515.03 o 
 -21   1   8      441.81      602.98    794.60 o 
 -19   1   8    17144.30    17989.67    725.31 o 
 -17   1   8     3765.90     3476.57    243.75 o 
 -15   1   8    13995.15    13640.08    490.65 o 
 -13   1   8    12361.22    11972.24    562.63 o 
 -11   1   8     4344.88     4262.46    388.26 o 
  -9   1   8    16977.80    17687.76    593.92 o 
  -7   1   8      402.38      366.29     23.64 o 
  -5   1   8    17192.39    18090.90    390.95 o 
  -3   1   8     2170.26     1989.49    111.69 o 
  -1   1   8    13616.74    12380.98   1217.73 o 
   1   1   8     3249.30     3425.17    248.54 o 
   3   1   8     4005.38     4298.66    303.05 o 
   5   1   8     7465.01     7960.56    420.22 o 
   7   1   8      112.65      158.53    181.71 o 
   9   1   8     4916.57     5006.06    420.30 o 
  11   1   8     1061.42      910.21    151.65 o 
  13   1   8     2044.03     1979.15    333.50 o 
 -28   2   8     3804.28     3613.09    797.18 o 
 -26   2   8      485.40      488.44    262.52 o 
 -24   2   8     2608.72     2760.79    548.87 o 
 -22   2   8     4277.43     4058.62    637.72 o 
 -20   2   8     2081.48     1699.14    161.33 o 
 -18   2   8     2624.56     2780.95    220.69 o 
 -16   2   8     2139.69     2234.30    208.42 o 
 -14   2   8    10024.02     9806.37    574.28 o 
 -12   2   8     1438.78     1407.89    156.87 o 
 -10   2   8     5050.21     5161.49    256.18 o 
  -8   2   8     4157.48     4217.28    180.38 o 
  -6   2   8     5283.76     5132.50    258.72 o 
  -4   2   8     4794.76     4329.87    248.64 o 
  -2   2   8      777.00      851.29    129.47 o 
   0   2   8     9832.80     9723.36    455.41 o 
   2   2   8     2642.07     2711.09    238.69 o 
   4   2   8     4068.87     3704.37    260.68 o 
   6   2   8     1557.70     1445.08    173.41 o 
   8   2   8     1791.12     1581.32    209.58 o 
  10   2   8     1050.62     1237.16    284.90 o 
  12   2   8      142.15      134.09    338.15 o 
 -23   3   8      204.00      109.37    419.69 o 
 -21   3   8     3365.45     2882.15    624.73 o 
 -19   3   8     1343.52     1109.44    836.94 o 
 -17   3   8     6960.28     6520.15   1412.80 o 
 -15   3   8     1781.72     1967.44    273.01 o 
 -13   3   8     2586.48     2310.29    255.18 o 
 -11   3   8     9848.24    10816.65    787.03 o 
  -9   3   8      520.05      437.03    109.38 o 
  -7   3   8     6570.74     6360.21    376.38 o 
  -5   3   8     1942.65     1855.96    189.54 o 
  -3   3   8     6844.80     6692.52    516.08 o 
  -1   3   8     2171.70     2218.41    215.63 o 
   1   3   8      754.46      715.60    153.28 o 
   3   3   8     6000.98     5917.34    531.32 o 
   5   3   8      584.93      445.70    181.40 o 
   7   3   8     2911.61     2837.45    442.70 o 
 -16   4   8      676.06      359.98   1023.68 o 
 -14   4   8     2326.68     2238.26    558.27 o 
 -12   4   8       29.01       -8.18    264.10 o 
 -10   4   8      985.35      818.71    350.08 o 
  -8   4   8     2723.91     2695.51    405.92 o 
  -6   4   8      718.50      687.62    213.29 o 
  -4   4   8     2166.10     2146.19    327.03 o 
  -2   4   8      151.10      110.05    248.22 o 
   0   4   8     1612.22     1648.99    296.36 o 
 -29   1   9      328.36      271.13    609.95 o 
 -27   1   9     4276.03     3819.28    660.68 o 
 -25   1   9     2537.72     2163.12    419.98 o 
 -23   1   9     3402.83     3811.24    508.54 o 
 -21   1   9     2403.73     2334.04    268.30 o 
 -19   1   9     5512.26     5239.94    358.03 o 
 -17   1   9     5997.29     6291.08    372.63 o 
 -15   1   9     2270.02     2253.61    193.94 o 
 -13   1   9     9439.68     9947.13    329.33 o 
 -11   1   9     2224.26     2420.80    125.30 o 
  -9   1   9     9788.48    10719.05    300.74 o 
  -7   1   9     3026.69     2927.98     95.31 o 
  -5   1   9     4377.19     4368.84    193.94 o 
  -3   1   9     8806.57     8969.57    425.33 o 
  -1   1   9     2512.50     2488.42    202.05 o 
   1   1   9     6339.82     6925.62    356.70 o 
   3   1   9     1248.64     1285.08    181.88 o 
   5   1   9     2659.14     2863.83    234.29 o 
   7   1   9     1100.54     1121.24    187.22 o 
   9   1   9      641.76      647.57    128.04 o 
  11   1   9     1038.69      954.59    150.43 o 
 -28   2   9     1804.93     1615.04    450.48 o 
 -26   2   9     1939.50     2009.83    454.28 o 
 -24   2   9     2744.56     3090.42    612.39 o 
 -22   2   9      704.70      613.25    747.52 o 
 -20   2   9     4358.92     3942.78    310.97 o 
 -18   2   9       66.95       51.43    102.00 o 
 -16   2   9     4549.42     4464.73    320.45 o 
 -14   2   9     2328.78     2529.81    237.73 o 
 -12   2   9     4526.70     4497.23    278.88 o 
 -10   2   9     6438.62     6371.00    283.98 o 
  -8   2   9     1181.99     1210.16     83.74 o 
  -6   2   9     6638.23     6003.59    276.97 o 
  -4   2   9      977.13      840.40    100.91 o 
  -2   2   9     1534.79     1623.52    175.04 o 
   0   2   9     2511.03     2474.66    210.43 o 
   2   2   9     1431.33     1365.36    173.76 o 
   4   2   9     2539.25     2582.79    329.43 o 
   6   2   9      629.93      568.60    125.78 o 
   8   2   9     3900.93     3846.51    502.82 o 
  10   2   9      327.16      301.88    213.46 o 
 -23   3   9      764.37      655.37    283.26 o 
 -21   3   9      148.62      205.83    449.12 o 
 -19   3   9     2404.81     2317.06    567.46 o 
 -17   3   9     1297.99     1385.03    448.40 o 
 -15   3   9     1816.24     1918.42    324.07 o 
 -13   3   9     1707.74     1846.36    219.88 o 
 -11   3   9      428.25      571.34    180.57 o 
  -9   3   9     3246.81     3309.17    334.63 o 
  -7   3   9      265.76      304.33    136.06 o 
  -5   3   9     1645.20     1654.70    164.14 o 
  -3   3   9     1318.25     1378.60    229.47 o 
  -1   3   9     1961.36     1962.51    219.58 o 
   1   3   9      809.81      751.52    169.58 o 
   3   3   9      268.56      239.35    534.56 o 
   5   3   9     1295.27     1244.48    280.38 o 
 -14   4   9     2241.80     2499.13    675.68 o 
 -12   4   9     2695.69     2241.78    650.28 o 
 -10   4   9      502.48      486.49    195.50 o 
  -8   4   9     5864.24     6150.19    651.17 o 
  -6   4   9       77.26       28.58    126.45 o 
  -4   4   9     4432.72     4713.29    500.86 o 
  -2   4   9      666.20      691.60    220.34 o 
 -24   0  10    10950.19    11114.22   1162.33 o 
 -22   0  10    10040.30    10529.73    476.71 o 
 -20   0  10    18164.16    18372.93    660.06 o 
 -18   0  10    21943.12    20858.65    941.36 o 
 -16   0  10     6254.46     6788.54    459.43 o 
 -14   0  10    18850.04    19218.16    431.30 o 
 -12   0  10       39.24       54.58     49.70 o 
 -10   0  10    13495.93    13651.79    455.99 o 
  -8   0  10     3363.68     3848.35    246.56 o 
  -6   0  10    22877.92    24842.75   1554.75 o 
  -4   0  10    13284.90    14483.73    864.08 o 
  -2   0  10    14802.01    15886.74    998.36 o 
   0   0  10    15150.76    15975.19    746.35 o 
   2   0  10      246.40      306.23    520.45 o 
   4   0  10     8474.92     9492.15    748.02 o 
   6   0  10     2885.83     2842.68    482.77 o 
   8   0  10     3847.99     4342.96    739.13 o 
  10   0  10     2161.69     2111.02    408.57 o 
 -29   1  10      860.22      856.82    304.79 o 
 -27   1  10     1834.48     1922.41    418.11 o 
 -25   1  10     4990.53     4651.20    664.77 o 
 -23   1  10     1744.75     1754.03    194.09 o 
 -21   1  10     7484.33     7451.30    387.36 o 
 -19   1  10      383.26      406.14    259.12 o 
 -17   1  10    10623.42    10984.07    608.59 o 
 -15   1  10     2986.31     2960.11    251.47 o 
 -13   1  10     6208.91     6779.21    409.98 o 
 -11   1  10     9227.28    10149.20    450.35 o 
  -9   1  10     4076.48     4038.03    234.33 o 
  -7   1  10    12359.81    12805.42    546.84 o 
  -5   1  10      182.69      166.31     57.62 o 
  -3   1  10    15082.04    14779.30    893.88 o 
  -1   1  10     2994.05     3145.89    257.79 o 
   1   1  10     6860.33     7445.91    352.62 o 
   3   1  10     4243.16     4684.81    322.53 o 
   5   1  10     1935.13     2103.38    271.57 o 
   7   1  10     3691.24     3878.96    397.10 o 
   9   1  10      144.33      123.33    191.35 o 
 -28   2  10      399.17      388.33   1148.27 o 
 -26   2  10     2791.17     2888.68    575.21 o 
 -24   2  10      433.55      469.57    733.60 o 
 -22   2  10     4837.78     4393.39    438.27 o 
 -20   2  10     1392.21     1366.00    188.41 o 
 -18   2  10     4954.25     4971.92    347.63 o 
 -16   2  10     3928.52     4123.25    272.30 o 
 -14   2  10     1921.24     2119.62    193.53 o 
 -12   2  10    10529.30    10485.69    484.18 o 
 -10   2  10     1352.63     1299.94     93.76 o 
  -8   2  10     5246.69     4667.55    456.95 o 
  -6   2  10     2893.79     2712.51    217.40 o 
  -4   2  10     4506.31     4501.45    275.80 o 
  -2   2  10      645.95      642.22    141.33 o 
   0   2  10      572.49      641.77    156.88 o 
   2   2  10     4791.94     4632.48    411.30 o 
   4   2  10      387.27      352.54    155.63 o 
   6   2  10     1907.18     1741.84    247.82 o 
   8   2  10     1057.52     1049.53    262.11 o 
 -23   3  10     4161.44     3553.24    613.25 o 
 -21   3  10      795.31      534.66   1161.54 o 
 -19   3  10     7111.85     7233.79   1196.64 o 
 -17   3  10      360.10      321.80    639.01 o 
 -15   3  10     8561.60     8694.93    790.35 o 
 -13   3  10     1317.86     1379.83    266.52 o 
 -11   3  10     2765.70     2982.27    467.87 o 
  -9   3  10     6300.99     6877.64    680.52 o 
  -7   3  10     2035.76     1762.25    196.05 o 
  -5   3  10     5312.12     5386.18    387.48 o 
  -3   3  10      650.89      478.11    161.96 o 
  -1   3  10     7581.48     6778.55    599.40 o 
   1   3  10      452.11      440.13    138.86 o 
   3   3  10     1389.43     1503.78    292.99 o 
 -12   4  10     1713.53     1667.43    482.42 o 
 -10   4  10      490.27      311.82    188.26 o 
  -8   4  10      589.32      769.77    211.82 o 
 -29   1  11     1913.28     1750.10    399.81 o 
 -27   1  11     1515.87     1198.43    282.11 o 
 -25   1  11     4139.59     4452.57    454.03 o 
 -23   1  11      199.79      213.32    279.88 o 
 -21   1  11     7949.58     7541.00    386.28 o 
 -19   1  11      112.37      129.79    136.37 o 
 -17   1  11     2762.29     2679.20    221.34 o 
 -15   1  11     8026.29     7869.18    378.60 o 
 -13   1  11     1895.32     1926.79    137.85 o 
 -11   1  11     6682.44     7339.38    419.13 o 
  -9   1  11     4023.08     3821.32    221.48 o 
  -7   1  11     4495.85     4435.79    244.22 o 
  -5   1  11      514.00      471.03     71.60 o 
  -3   1  11     2452.47     2520.64    209.61 o 
  -1   1  11     1507.14     1636.29    178.78 o 
   1   1  11     1191.44     1217.95    205.13 o 
   3   1  11     4194.38     4451.44    403.00 o 
   5   1  11     1151.10     1118.96    171.39 o 
   7   1  11     3040.10     2877.77    330.17 o 
   9   1  11      707.33      570.87    161.83 o 
 -28   2  11     3614.67     3588.62    812.61 o 
 -26   2  11     1690.98     1631.90    665.06 o 
 -24   2  11     2911.86     2555.54    504.81 o 
 -22   2  11     4605.03     4210.75    456.00 o 
 -20   2  11      965.31      809.44    188.34 o 
 -18   2  11     9380.76     9357.58    544.15 o 
 -16   2  11      380.68      372.94    143.52 o 
 -14   2  11     7918.02     8633.90    385.43 o 
 -12   2  11     3740.09     3592.11    254.48 o 
 -10   2  11     6020.77     6172.12    324.20 o 
  -8   2  11     4337.29     4839.78    303.61 o 
  -6   2  11     2056.67     2045.28    229.79 o 
  -4   2  11     7403.04     7586.11    463.85 o 
  -2   2  11      893.73      750.34    144.04 o 
   0   2  11     4891.87     4608.33    399.15 o 
   2   2  11      986.97      875.08    188.80 o 
   4   2  11     3078.58     2696.44    313.38 o 
   6   2  11     1235.73     1232.41    265.10 o 
 -23   3  11      509.79      487.73    301.64 o 
 -21   3  11     1525.14     1598.75    446.89 o 
 -19   3  11      193.79      221.40    641.45 o 
 -17   3  11     2010.47     1949.05    343.09 o 
 -15   3  11      382.49      360.72    155.25 o 
 -13   3  11      986.43     1026.23    197.40 o 
 -11   3  11      896.01     1074.99    255.62 o 
  -9   3  11     1022.94     1046.68    207.38 o 
  -7   3  11      913.91      990.43    178.99 o 
  -5   3  11      111.81      153.15    183.84 o 
  -3   3  11     1653.61     1484.48    246.64 o 
  -1   3  11      262.30      263.83    303.94 o 
   1   3  11      377.13      281.55    552.86 o 
 -26   0  12     8023.70     8202.43    995.76 o 
 -24   0  12     1054.87      968.93    155.16 o 
 -22   0  12     3753.06     3750.77    229.10 o 
 -20   0  12     3806.53     3598.01    310.17 o 
 -18   0  12    12533.88    13367.14    654.74 o 
 -16   0  12     5574.06     5236.23    372.47 o 
 -14   0  12     7711.69     7895.00    478.16 o 
 -12   0  12    20549.69    21694.52    958.78 o 
 -10   0  12     1574.24     1660.07    224.98 o 
  -8   0  12     9218.58     9965.68    552.50 o 
  -6   0  12     9832.16    11519.14    927.73 o 
  -4   0  12     7003.61     7187.35    458.64 o 
  -2   0  12     7846.46     7937.89    501.47 o 
   0   0  12     3798.30     3870.25    357.03 o 
   2   0  12     4592.96     4922.43    523.88 o 
   4   0  12     1801.82     1748.29    303.99 o 
   6   0  12     4372.50     4456.81    525.87 o 
 -29   1  12     4671.86     4470.06    669.51 o 
 -27   1  12      273.36      254.25    375.75 o 
 -25   1  12     2824.76     3028.73    322.70 o 
 -23   1  12     4333.07     4338.19    313.01 o 
 -21   1  12     3994.54     3840.32    280.07 o 
 -19   1  12     6126.41     6192.50    317.75 o 
 -17   1  12      739.91      684.21    169.17 o 
 -15   1  12    10620.33    11443.80    508.82 o 
 -13   1  12      824.86      800.08     88.28 o 
 -11   1  12     6527.51     6700.51    332.50 o 
  -9   1  12     4382.14     4568.21    207.79 o 
  -7   1  12     4768.02     4834.13    236.91 o 
  -5   1  12     4792.23     4822.41    224.26 o 
  -3   1  12      265.25      243.86    277.48 o 
  -1   1  12     4679.11     5120.36    369.07 o 
   1   1  12      332.91      355.20    402.24 o 
   3   1  12     2485.01     2776.45    321.30 o 
   5   1  12      937.20     1010.26    176.61 o 
   7   1  12     1237.21     1355.35    237.31 o 
 -28   2  12     2104.82     2079.44    536.17 o 
 -26   2  12      474.24      415.60   1149.92 o 
 -24   2  12     6168.62     5643.95    952.49 o 
 -22   2  12     1136.81     1092.16    201.36 o 
 -20   2  12     4216.72     4340.54    462.06 o 
 -18   2  12     1739.45     1784.27    201.46 o 
 -16   2  12     3035.78     3312.50    268.64 o 
 -14   2  12     2644.48     2997.80    250.27 o 
 -12   2  12     1263.17     1327.58    193.99 o 
 -10   2  12     5757.85     5829.62    324.22 o 
  -8   2  12      525.48      567.99    194.69 o 
  -6   2  12     6325.33     6551.84    449.56 o 
  -4   2  12     1344.47     1255.28    252.35 o 
  -2   2  12     3387.24     3134.10    326.22 o 
   0   2  12     1879.11     1773.70    269.33 o 
   2   2  12     1195.36     1206.47    211.36 o 
   4   2  12     2177.84     1785.84    277.29 o 
 -23   3  12     3913.94     3687.80    870.17 o 
 -21   3  12     4533.00     4443.51    729.80 o 
 -19   3  12     1809.44     1802.06    611.60 o 
 -17   3  12     6307.83     6691.16    730.56 o 
 -15   3  12      267.15      128.73    346.12 o 
 -13   3  12     8734.94     8994.87   1054.17 o 
 -11   3  12      405.93      475.84    177.59 o 
  -9   3  12     4280.51     4188.28    420.14 o 
  -7   3  12     3365.25     3389.16    368.46 o 
  -5   3  12     2194.94     1952.56    250.27 o 
  -3   3  12     3540.38     3335.87    325.69 o 
  -1   3  12       60.63       52.86     77.01 o 
 -29   1  13     1648.03     1288.28    393.64 o 
 -27   1  13     2864.70     2351.98    334.23 o 
 -25   1  13     1060.22      871.60    151.49 o 
 -23   1  13     8456.37     8277.23    592.13 o 
 -21   1  13     3383.93     3028.13    250.48 o 
 -19   1  13     4484.26     4625.53    289.27 o 
 -17   1  13     1623.74     1727.02    186.82 o 
 -15   1  13     3129.49     3155.14    231.40 o 
 -13   1  13     1517.08     1730.51    182.31 o 
 -11   1  13     1585.82     1529.71    197.95 o 
  -9   1  13     8510.54     7862.73    492.76 o 
  -7   1  13      728.12      721.16     95.84 o 
  -5   1  13    10971.87    10228.93    480.55 o 
  -3   1  13     1614.60     1444.65    189.55 o 
  -1   1  13     1402.91     1410.49    246.44 o 
   1   1  13     1801.53     1622.54    239.65 o 
   3   1  13      629.39      548.44    168.11 o 
 -26   2  13     5349.99     4847.62    737.47 o 
 -24   2  13     1234.05     1079.51    440.00 o 
 -22   2  13     4415.12     4339.58    508.47 o 
 -20   2  13     3120.66     2955.80    305.53 o 
 -18   2  13     1685.31     1744.85    224.37 o 
 -16   2  13     4262.94     4688.93    445.29 o 
 -14   2  13       36.92       52.10     66.13 o 
 -12   2  13     4871.06     5069.28    403.27 o 
 -10   2  13      454.98      470.04    152.39 o 
  -8   2  13     4609.90     4529.22    436.94 o 
  -6   2  13     1785.27     1840.92    253.53 o 
  -4   2  13     1355.76     1332.89    236.82 o 
  -2   2  13     3306.05     3121.79    367.97 o 
   0   2  13       96.44       69.26    150.35 o 
   2   2  13     1614.12     1579.03    267.63 o 
 -21   3  13      392.31      329.41    988.59 o 
 -19   3  13     2258.94     2137.71    710.85 o 
 -17   3  13      829.87      805.08    245.68 o 
 -15   3  13     1225.72     1269.67    244.45 o 
 -13   3  13     1100.48     1111.71    246.20 o 
 -11   3  13      828.72      829.08    189.89 o 
  -9   3  13      949.89      889.89    170.71 o 
  -7   3  13      258.76      260.03    388.87 o 
  -5   3  13     1632.21     1428.52    252.68 o 
 -28   0  14     2670.21     2735.46    543.63 o 
 -26   0  14     8072.06     7327.74   1104.78 o 
 -22   0  14     5128.03     4297.75   1088.99 o 
 -20   0  14    10344.54    10671.20   1014.49 o 
 -18   0  14      742.40      564.62    160.31 o 
 -16   0  14    13046.35    13291.26    959.52 o 
 -14   0  14     3388.68     3179.74    202.30 o 
 -12   0  14     6993.79     7796.56    396.25 o 
 -10   0  14     6044.45     6395.99    419.19 o 
  -8   0  14     8717.00     9407.05    651.10 o 
  -6   0  14     2317.96     2746.59    300.01 o 
  -4   0  14      262.69      228.55    464.12 o 
  -2   0  14     9140.67     9011.99   1227.17 o 
   0   0  14     1010.05     1060.00    251.94 o 
   2   0  14     2454.06     2421.89    336.15 o 
 -29   1  14      731.29      681.03    133.92 o 
 -27   1  14     4264.87     4367.60    501.66 o 
 -25   1  14     1166.74      983.21    154.36 o 
 -23   1  14     2850.18     3039.83    294.04 o 
 -21   1  14     1525.01     1562.57    244.79 o 
 -19   1  14     4453.13     4568.17    379.69 o 
 -17   1  14     3794.59     4323.84    322.15 o 
 -15   1  14      604.86      751.44    156.17 o 
 -13   1  14     6929.97     7635.03    474.48 o 
 -11   1  14      244.44      239.59    252.85 o 
  -9   1  14     2335.85     2473.21    261.49 o 
  -7   1  14     1463.30     1393.65    197.52 o 
  -5   1  14     2941.60     2840.51    312.89 o 
  -3   1  14     1949.62     1877.72    229.65 o 
  -1   1  14      415.34      364.82    116.24 o 
   1   1  14     3397.34     3289.16    340.58 o 
 -26   2  14     1988.56     2136.71    540.55 o 
 -24   2  14      829.86      954.63    201.87 o 
 -22   2  14     5091.56     5223.30    517.27 o 
 -20   2  14      438.07      365.45    175.88 o 
 -18   2  14     4926.12     5106.62    487.17 o 
 -16   2  14     2115.95     2189.44    262.21 o 
 -14   2  14     3989.99     4190.64    457.81 o 
 -12   2  14     2824.82     2828.51    290.28 o 
 -10   2  14      848.85      986.93    175.55 o 
  -8   2  14     5058.49     5140.33    497.65 o 
  -6   2  14      750.54      773.71    212.84 o 
  -4   2  14     1950.57     1933.21    300.43 o 
  -2   2  14      176.55      110.36    240.46 o 
 -19   3  14     2355.31     2485.25    418.01 o 
 -17   3  14     1772.56     1643.39    320.09 o 
 -15   3  14     5395.55     5317.57    511.01 o 
 -13   3  14      122.06       77.31    119.20 o 
 -11   3  14     7295.22     6922.64    422.50 o 
  -9   3  14      488.50      474.01    199.98 o 
 -27   1  15     1597.67     1448.40    245.40 o 
 -25   1  15      928.12      923.94    164.32 o 
 -23   1  15      591.35      513.28    138.79 o 
 -21   1  15     2962.86     2758.50    287.26 o 
 -19   1  15     1120.45     1113.94    228.34 o 
 -17   1  15     5571.04     5709.03    474.82 o 
 -15   1  15      894.85      994.29    218.30 o 
 -13   1  15     2734.59     2707.42    276.03 o 
 -11   1  15     2150.64     2190.49    257.10 o 
  -9   1  15      358.26      282.37    348.25 o 
  -7   1  15     1755.64     1594.86    239.54 o 
  -5   1  15      929.31      848.13    182.43 o 
  -3   1  15     1448.79     1411.12    211.22 o 
  -1   1  15      217.18      117.99    264.31 o 
 -24   2  15     2598.15     2631.55    343.33 o 
 -22   2  15     1592.18     1558.23    224.78 o 
 -20   2  15     2895.50     2903.51    347.91 o 
 -18   2  15     2133.53     2180.94    293.12 o 
 -16   2  15     1873.37     1798.73    244.30 o 
 -14   2  15     4759.46     4616.00    450.56 o 
 -12   2  15      111.56      115.93    151.97 o 
 -10   2  15     5410.82     5331.16    518.88 o 
  -8   2  15     1726.72     1472.14    225.04 o 
  -6   2  15     3222.21     3043.17    388.21 o 
  -4   2  15     1486.10     1334.42    232.38 o 
 -28   0  16     9126.31     8408.33    727.57 o 
 -26   0  16      855.03      880.22    286.85 o 
 -24   0  16     5365.98     4956.57    801.78 o 
 -22   0  16     6008.32     6579.93   1330.20 o 
 -20   0  16     4852.15     5054.46    885.74 o 
 -18   0  16     5380.29     5624.86    839.31 o 
 -14   0  16     9634.42     9792.20   1198.93 o 
 -12   0  16     1080.65     1100.76    384.81 o 
 -10   0  16     6440.63     7079.07   1121.28 o 
  -8   0  16     6331.55     6800.83   1127.17 o 
  -6   0  16     2688.55     2943.44    580.16 o 
  -4   0  16     2824.20     3317.41    627.81 o 
 -27   1  16     1187.73     1112.50    249.17 o 
 -25   1  16     8039.73     7810.23    659.89 o 
 -23   1  16      589.18      549.83    187.23 o 
 -21   1  16     4610.32     4777.58    587.89 o 
 -19   1  16     1029.36     1118.54    188.61 o 
 -17   1  16     5044.04     5122.51    476.42 o 
 -15   1  16     2143.70     2390.39    290.80 o 
 -13   1  16     2446.16     2542.55    301.46 o 
 -11   1  16     6054.53     6275.53    564.43 o 
  -9   1  16     2129.81     2023.08    272.11 o 
  -7   1  16     3598.09     3341.67    361.98 o 
  -5   1  16      183.22      118.91    289.41 o 
 -22   2  16      837.24      814.59    188.76 o 
 -20   2  16     2337.64     2498.78    279.11 o 
 -18   2  16      264.22      328.18    203.73 o 
 -16   2  16     2818.67     3066.85    322.76 o 
 -14   2  16      408.01      363.74    230.97 o 
 -12   2  16     1446.38     1252.17    204.31 o 
 -10   2  16     1392.05     1459.02    249.23 o 
  -8   2  16      693.49      687.83    156.76 o 
 -25   1  17     1820.41     1736.32    329.42 o 
 -23   1  17     1332.83     1076.64    236.01 o 
 -21   1  17     1176.09      880.36    214.35 o 
 -19   1  17     2022.26     1890.49    323.61 o 
 -17   1  17     1031.61      887.44    241.83 o 
 -15   1  17     2352.91     2197.73    418.29 o 
 -13   1  17      932.93     1013.51    250.28 o 
 -11   1  17     1688.88     1756.22    265.51 o 
  -9   1  17     1454.14     1360.04    252.43 o 
 -18   2  17     2472.90     2502.67    345.54 o 
 -16   2  17     1074.06     1065.44    211.90 o 
 -14   2  17     1602.61     1621.90    267.20 o 
 -24   0  18      599.03      691.54    303.14 o 
 -22   0  18     5573.06     6127.30    953.56 o 
 -20   0  18     5561.41     5445.80    892.28 o 
 -18   0  18     5087.02     4894.06    845.91 o 
 -16   0  18     5339.47     5887.95    979.11 o 
 -14   0  18       63.26       89.21    468.49 o 
 -12   0  18    10110.86    10427.77    822.73 o 
 -21   1  18     1181.55      988.20    251.24 o 
 -19   1  18     3051.19     3310.44    511.87 o 
 -17   1  18      434.72      436.64    191.54 o 
 -15   1  18     2906.67     2898.52    500.84 o 
 -13   1  18     1324.08     1350.54    323.49 o 
                                                 
